# Supplementary material for: 2-Hy­droxy-N-(3-nitro­phen­yl)benzamide
Source: Acta Crystallogr Sect E Struct Rep Online. 2010 Aug 28;66(Pt 9):o2435. doi: 10.1107/S1600536810031910 (PMC3007834; doi:10.1107/S1600536810031910)
Supplement: Supplementary file 2 [file e-66-o2435-Isup2.hkl]

#
# h,k,l, Fc-squared, Fo-squared, sigma(Fo-squared) and status flag
#
data_I
_shelx_title ' BNII58_0m in P2(1)/c'
_shelx_refln_list_code          4
_shelx_F_calc_maximum      107.65
_exptl_crystal_F_000       536.00
_reflns_d_resolution_high  0.7496
 
loop_
 _symmetry_equiv_pos_as_xyz
 'x, y, z'
 '-x, y+1/2, -z+1/2'
 '-x, -y, -z'
 'x, -y-1/2, z-1/2'
 
_cell_length_a     7.8385
_cell_length_b    11.9531
_cell_length_c    12.3550
_cell_angle_alpha  90.000
_cell_angle_beta   90.860
_cell_angle_gamma  90.000
 
_shelx_F_squared_multiplier     1.000
 
loop_
 _refln_index_h
 _refln_index_k
 _refln_index_l
 _refln_F_squared_calc
 _refln_F_squared_meas
 _refln_F_squared_sigma
 _refln_observed_status
   1   0   0      362.34      350.78     15.69 o
   2   0   0     3200.72     2996.13     31.87 o
   3   0   0      541.93      540.29      8.82 o
   4   0   0     1943.14     1948.75     23.68 o
   5   0   0       90.15       96.69      2.03 o
   6   0   0       24.17       20.66      1.67 o
   7   0   0        3.32        3.58      1.05 o
   8   0   0      205.92      185.25      7.35 o
   9   0   0        6.63        6.65      2.10 o
  10   0   0       12.62        8.98      2.45 o
   1   1   0      149.39      138.03      1.16 o
   2   1   0      223.06      213.23      1.86 o
   3   1   0        7.53       13.64      0.42 o
   4   1   0       54.86       51.94      0.92 o
   5   1   0        0.03       -0.07      0.29 o
   6   1   0      374.88      380.53      4.27 o
   7   1   0       19.28       17.74      1.46 o
   8   1   0        0.63        0.67      0.82 o
   9   1   0        7.21        5.02      1.40 o
  10   1   0        0.75        0.64      1.19 o
   0   2   0     7736.88     7225.80     90.18 o
   1   2   0        0.28       -0.12      0.12 o
   2   2   0      531.42      484.19      4.63 o
   3   2   0      582.94      562.07      5.12 o
   4   2   0       75.69       81.67      1.28 o
   5   2   0       14.48       15.02      0.65 o
   6   2   0       48.81       46.49      1.39 o
   7   2   0        2.99        1.85      0.80 o
   8   2   0        9.97        9.45      1.25 o
   9   2   0       15.01       13.41      1.77 o
  10   2   0        0.00       -1.07      1.07 o
   1   3   0       31.61       39.52      0.75 o
   2   3   0       80.15       75.48      1.06 o
   3   3   0      318.17      315.93      3.50 o
   4   3   0        5.88        7.08      0.45 o
   5   3   0      272.53      278.69      3.48 o
   6   3   0        5.59        4.41      0.65 o
   7   3   0      269.48      272.81      5.53 o
   8   3   0        0.16       -1.14      1.45 o
   9   3   0       44.15       43.62      2.93 o
  10   3   0        6.12        6.86      1.61 o
   0   4   0     1313.11     1320.10     18.52 o
   1   4   0      420.53      433.52      4.23 o
   2   4   0     1117.28     1154.32     11.57 o
   3   4   0     1914.87     1993.38     17.08 o
   4   4   0        5.94        4.51      0.40 o
   5   4   0       12.98       12.28      0.74 o
   6   4   0      839.93      810.69     10.14 o
   7   4   0      153.99      147.51      5.02 o
   8   4   0        0.15       -0.31      0.82 o
   9   4   0        0.79        2.60      2.57 o
  10   4   0        0.03        1.06      1.34 o
   1   5   0      977.88     1112.08     11.18 o
   2   5   0      453.71      443.48      5.33 o
   3   5   0       20.40       34.10      1.13 o
   4   5   0        5.04        7.36      0.49 o
   5   5   0       27.32       26.10      1.13 o
   6   5   0      572.13      554.09      7.15 o
   7   5   0       37.25       37.51      2.12 o
   8   5   0      167.33      166.72      5.11 o
   9   5   0        8.71        8.84      1.63 o
   0   6   0        4.77        5.33      0.52 o
   1   6   0       27.58       31.22      0.81 o
   2   6   0      863.87      979.68     10.06 o
   3   6   0       31.20       29.75      0.98 o
   4   6   0       17.00       16.84      0.72 o
   5   6   0      131.87      134.06      2.49 o
   6   6   0      533.97      531.27      6.97 o
   7   6   0        0.34       -0.64      0.83 o
   8   6   0      114.64      111.58      4.16 o
   9   6   0        2.87        3.48      1.44 o
   1   7   0       72.12      100.21      1.62 o
   2   7   0       26.97       26.42      0.75 o
   3   7   0       19.91       17.45      0.90 o
   4   7   0      135.99      129.88      1.97 o
   5   7   0      115.68      114.59      2.34 o
   6   7   0       16.65       15.05      1.05 o
   7   7   0        2.12        2.34      0.98 o
   8   7   0       86.42       84.70      3.66 o
   9   7   0       12.39       16.42      2.14 o
   0   8   0       27.61       21.97      1.66 o
   1   8   0      443.25      451.19      5.16 o
   2   8   0       63.25       58.87      1.31 o
   3   8   0      326.60      353.38      4.24 o
   4   8   0      102.15       97.42      1.90 o
   5   8   0       18.98       22.79      1.52 o
   6   8   0       38.38       34.78      1.52 o
   7   8   0       35.59       38.72      4.49 o
   8   8   0        2.87        6.57      1.48 o
   9   8   0       21.38       21.08      2.38 o
   1   9   0        5.96        6.69      0.59 o
   2   9   0      159.95      158.15      2.45 o
   3   9   0        0.01       -0.47      0.47 o
   4   9   0       60.02       49.60      1.40 o
   5   9   0        7.26        7.74      1.04 o
   6   9   0        7.98        4.58      0.95 o
   7   9   0        1.77        0.18      1.06 o
   8   9   0        0.70       -0.42      1.40 o
   0  10   0      344.52      332.77      6.45 o
   1  10   0      736.09      734.19      8.11 o
   2  10   0      322.03      313.38      4.72 o
   3  10   0       61.86       63.68      2.00 o
   4  10   0        6.88        7.05      0.94 o
   5  10   0      124.99      124.27      3.65 o
   6  10   0       76.13       72.13      3.33 o
   7  10   0       42.39       47.37      3.02 o
   8  10   0       11.86       10.94      1.88 o
   1  11   0      142.51      140.38      2.68 o
   2  11   0      359.04      361.43      6.07 o
   3  11   0       44.25       37.81      1.79 o
   4  11   0      107.41      105.11      2.85 o
   5  11   0       99.13       90.55      2.41 o
   6  11   0        4.93        3.93      1.46 o
   7  11   0        0.85        2.94      1.40 o
   0  12   0      249.63      240.45      4.95 o
   1  12   0       23.89       23.01      1.44 o
   2  12   0       73.29       74.46      2.27 o
   3  12   0        8.72        9.48      1.12 o
   4  12   0       39.37       31.49      1.78 o
   5  12   0        0.23        0.82      0.91 o
   6  12   0        1.12        1.59      1.31 o
   1  13   0       79.54       87.79      4.25 o
   2  13   0        5.33        4.10      0.87 o
   3  13   0       11.72       10.47      1.19 o
   4  13   0        7.49       10.05      1.35 o
   5  13   0        0.01        1.40      1.32 o
   6  13   0        0.00       -0.72      1.12 o
   0  14   0       47.58       51.91      4.20 o
   1  14   0       29.56       35.70      2.76 o
   2  14   0       40.33       44.15      3.09 o
   3  14   0       43.13       45.45      3.22 o
   4  14   0       29.52       35.98      3.79 o
   1  15   0        7.69        9.56      1.94 o
   2  15   0        0.90        4.40      2.74 o
   3  15   0        2.05        2.11      2.51 o
 -10   1   1       13.46       11.14      1.81 o
  -9   1   1       34.82       29.54      3.67 o
  -8   1   1      276.74      240.84      6.31 o
  -7   1   1       18.19       20.38      1.24 o
  -6   1   1       25.14       24.97      1.03 o
  -5   1   1      200.35      205.81      2.60 o
  -4   1   1     3515.76     3746.13     33.86 o
  -3   1   1      361.80      363.40      3.73 o
  -2   1   1       56.51       63.51      0.86 o
  -1   1   1     3584.42     3334.37     24.01 o
   0   1   1      505.44      501.27     13.60 o
   1   1   1     2104.04     2022.66     19.76 o
   2   1   1       25.64       25.06      0.37 o
   3   1   1        6.35        5.59      0.26 o
   4   1   1     1340.37     1330.96     10.90 o
   5   1   1       30.03       35.82      0.92 o
   6   1   1       46.89       49.59      1.21 o
   7   1   1        1.10       -0.18      0.71 o
   8   1   1        8.97        7.30      1.07 o
   9   1   1       12.32        9.10      1.52 o
  10   1   1        6.10        2.68      1.32 o
 -10   2   1       10.99       16.58      2.33 o
  -9   2   1        1.24        0.59      1.11 o
  -8   2   1       62.26       58.70      3.64 o
  -7   2   1       74.17       70.20      2.06 o
  -6   2   1        0.96        1.55      0.47 o
  -5   2   1        3.35        3.32      0.42 o
  -4   2   1      233.50      251.26      2.89 o
  -3   2   1     1025.42      971.16      9.15 o
  -2   2   1      226.50      220.98      2.36 o
  -1   2   1     2410.58     2374.06     19.92 o
   0   2   1     1222.15     1101.17      8.35 o
   1   2   1      792.62      730.34      6.21 o
   2   2   1     1240.27     1298.02     10.41 o
   3   2   1      991.20     1049.17      8.15 o
   4   2   1      178.80      184.08      1.93 o
   5   2   1        5.88        7.46      0.64 o
   6   2   1      326.39      337.23      4.59 o
   7   2   1       17.94       16.87      1.34 o
   8   2   1       18.16       16.22      1.45 o
   9   2   1        1.87        2.74      1.19 o
  10   2   1       10.72        8.83      3.03 o
 -10   3   1        0.11        0.41      1.28 o
  -9   3   1        4.25        4.37      1.40 o
  -8   3   1        8.58        8.55      1.28 o
  -7   3   1      194.49      185.38      4.98 o
  -6   3   1       16.18       12.69      1.04 o
  -5   3   1       63.00       67.53      1.67 o
  -4   3   1      179.26      160.04      2.07 o
  -3   3   1        8.13        6.18      0.47 o
  -2   3   1      320.54      276.49      3.14 o
  -1   3   1      640.63      593.24      6.06 o
   0   3   1     2850.71     2761.37     23.31 o
   1   3   1     1253.16     1180.66     12.80 o
   2   3   1        1.10        1.70      0.22 o
   3   3   1       68.00       65.66      0.94 o
   4   3   1       43.22       41.52      0.95 o
   5   3   1       18.49       17.96      0.70 o
   6   3   1        1.37        0.29      0.50 o
   7   3   1        4.48        5.36      1.10 o
   8   3   1      119.70      121.23      4.48 o
   9   3   1        4.93        6.07      2.74 o
  10   3   1        0.85        0.38      1.46 o
 -10   4   1        8.64        7.89      1.81 o
  -9   4   1        0.51        0.34      1.11 o
  -8   4   1       41.34       37.58      5.37 o
  -7   4   1       69.45       64.55      2.53 o
  -6   4   1      682.81      664.81      8.14 o
  -5   4   1       81.91       79.61      1.47 o
  -4   4   1       25.26       17.37      0.69 o
  -3   4   1       20.69       16.77      0.62 o
  -2   4   1      286.84      276.03      3.21 o
  -1   4   1        8.24        7.04      0.38 o
   0   4   1      567.31      535.60      5.16 o
   1   4   1     1421.56     1421.06     14.06 o
   2   4   1     5262.33     5421.07     57.51 o
   3   4   1     1069.58     1153.71     10.05 o
   4   4   1       17.88       16.19      0.58 o
   5   4   1      396.54      383.02      6.70 o
   6   4   1      204.81      200.39      3.23 o
   7   4   1      274.37      278.33      5.63 o
   8   4   1       17.04       17.21      1.58 o
   9   4   1        8.80        6.26      1.48 o
  10   4   1        0.66        2.80      1.44 o
  -9   5   1        0.29        0.94      1.19 o
  -8   5   1       34.34       34.83      4.67 o
  -7   5   1      298.39      304.68      5.78 o
  -6   5   1       49.53       48.09      2.17 o
  -5   5   1       31.67       29.19      1.03 o
  -4   5   1       17.80       16.81      1.08 o
  -3   5   1      490.30      498.79      5.14 o
  -2   5   1      543.71      613.83      6.54 o
  -1   5   1     1046.28     1132.83     11.40 o
   0   5   1      195.45      202.55      2.40 o
   1   5   1        7.03       10.53      0.56 o
   2   5   1      560.35      617.83      7.17 o
   3   5   1       34.19       35.32      0.74 o
   4   5   1      107.29      115.28      1.75 o
   5   5   1       47.82       44.59      1.30 o
   6   5   1      180.19      188.21      3.15 o
   7   5   1       13.51       14.93      1.40 o
   8   5   1        3.88        4.87      1.31 o
   9   5   1        2.10        1.74      1.18 o
  -9   6   1       33.98       43.05      3.05 o
  -8   6   1        0.80        0.63      1.06 o
  -7   6   1        0.04        0.10      0.79 o
  -6   6   1        3.87        3.58      0.85 o
  -5   6   1     1639.39     1625.45     16.68 o
  -4   6   1       83.32       84.66      1.52 o
  -3   6   1       23.67       26.72      0.98 o
  -2   6   1     1141.25     1229.96     12.51 o
  -1   6   1     1006.72     1019.52     10.41 o
   0   6   1      230.09      226.95      2.90 o
   1   6   1       19.93       24.26      0.81 o
   2   6   1     1418.96     1583.87     15.93 o
   3   6   1      354.15      394.94      5.00 o
   4   6   1      663.21      693.51      7.45 o
   5   6   1       76.18       71.62      1.85 o
   6   6   1       16.24       14.35      0.98 o
   7   6   1      806.56      801.95     13.10 o
   8   6   1       12.23       15.01      1.84 o
   9   6   1        0.77        0.56      1.23 o
  -9   7   1        5.00        5.96      1.59 o
  -8   7   1        1.10        1.99      1.23 o
  -7   7   1       70.26       67.64      2.62 o
  -6   7   1       13.84       14.52      1.22 o
  -5   7   1      343.26      315.86      5.83 o
  -4   7   1       16.37       11.80      0.77 o
  -3   7   1       39.09       38.22      1.22 o
  -2   7   1      110.02      127.19      1.91 o
  -1   7   1       17.07        9.86      0.53 o
   0   7   1       82.81       88.20      1.41 o
   1   7   1       29.43       22.02      0.83 o
   2   7   1       60.58       68.61      1.57 o
   3   7   1      116.47      124.30      2.52 o
   4   7   1       82.06       85.93      1.48 o
   5   7   1        9.74        8.33      0.77 o
   6   7   1        2.74        1.24      0.61 o
   7   7   1      258.73      266.51      5.72 o
   8   7   1        5.50        4.60      1.40 o
   9   7   1        6.87        8.12      1.69 o
  -9   8   1        3.88        1.18      1.40 o
  -8   8   1       17.97       20.36      2.26 o
  -7   8   1       18.27       18.77      2.02 o
  -6   8   1        6.70        6.49      0.99 o
  -5   8   1        0.17        0.67      0.56 o
  -4   8   1        2.79        3.98      0.60 o
  -3   8   1       14.14       12.66      0.69 o
  -2   8   1      104.21      107.62      1.76 o
  -1   8   1      127.37      122.76      1.90 o
   0   8   1        2.12        1.65      0.31 o
   1   8   1        7.77       11.26      0.69 o
   2   8   1        2.67        1.81      0.43 o
   3   8   1        5.92        3.35      0.74 o
   4   8   1        3.67        4.60      0.59 o
   5   8   1       16.66       15.47      1.12 o
   6   8   1       35.19       35.59      2.48 o
   7   8   1        4.35        6.17      2.80 o
   8   8   1        8.46       10.29      1.71 o
   9   8   1       20.17       18.11      2.21 o
  -8   9   1       31.36       29.32      2.64 o
  -7   9   1       16.80       17.70      2.06 o
  -6   9   1       16.06       19.85      2.26 o
  -5   9   1      191.46      173.57      3.74 o
  -4   9   1       91.68      106.74      2.18 o
  -3   9   1        7.92        4.26      0.53 o
  -2   9   1       10.44        7.11      0.53 o
  -1   9   1       59.27       59.57      1.34 o
   0   9   1        1.06        1.19      0.35 o
   1   9   1       13.18       10.97      0.77 o
   2   9   1      479.92      485.35      5.69 o
   3   9   1       83.25       70.40      2.00 o
   4   9   1       34.15       32.79      1.27 o
   5   9   1       25.16       19.94      1.74 o
   6   9   1       54.10       52.53      2.30 o
   7   9   1       24.01       24.90      2.29 o
   8   9   1       15.24       15.24      2.02 o
  -8  10   1        4.38        4.55      2.27 o
  -7  10   1        5.83        9.35      1.69 o
  -6  10   1       80.62       88.22      2.70 o
  -5  10   1        0.07        0.19      0.65 o
  -4  10   1      158.42      132.02      3.51 o
  -3  10   1       39.45       29.14      0.98 o
  -2  10   1      189.60      163.84      2.60 o
  -1  10   1       18.20       19.91      0.91 o
   0  10   1      823.36      795.65      8.65 o
   1  10   1     1414.66     1419.20     14.71 o
   2  10   1      265.79      253.11      3.89 o
   3  10   1       56.78       51.18      2.43 o
   4  10   1       51.75       44.86      1.83 o
   5  10   1        5.68        5.28      0.88 o
   6  10   1       45.89       39.92      2.71 o
   7  10   1       14.70       18.48      2.09 o
   8  10   1       26.26       29.09      3.97 o
  -7  11   1        5.29        7.11      1.65 o
  -6  11   1       56.58       56.02      2.77 o
  -5  11   1        7.09        8.87      1.00 o
  -4  11   1       36.33       30.31      1.94 o
  -3  11   1       60.51       49.40      1.89 o
  -2  11   1       36.46       30.38      1.35 o
  -1  11   1       64.62       65.18      1.75 o
   0  11   1       26.34       30.48      1.30 o
   1  11   1       54.93       54.65      1.90 o
   2  11   1       11.47       14.26      1.18 o
   3  11   1       13.83       10.00      1.06 o
   4  11   1        0.02       -0.42      0.71 o
   5  11   1       23.66       18.36      1.33 o
   6  11   1        0.20        0.35      1.15 o
   7  11   1        1.86        0.53      1.28 o
  -6  12   1        0.11       -1.11      1.11 o
  -5  12   1        2.46        4.99      1.16 o
  -4  12   1        2.93        1.33      0.88 o
  -3  12   1       95.83       91.12      2.95 o
  -2  12   1       76.58       70.04      2.19 o
  -1  12   1      223.85      219.88      3.68 o
   0  12   1       70.17       70.07      2.06 o
   1  12   1       91.44       85.72      2.42 o
   2  12   1      359.45      356.28      5.93 o
   3  12   1      217.66      193.22      3.98 o
   4  12   1        7.14        5.51      1.02 o
   5  12   1        0.90        2.06      1.15 o
   6  12   1       12.75       12.55      1.85 o
  -6  13   1        7.41        7.30      1.77 o
  -5  13   1       10.13        8.33      1.78 o
  -4  13   1       18.84       20.83      1.56 o
  -3  13   1       39.84       43.34      2.26 o
  -2  13   1       55.92       59.27      2.78 o
  -1  13   1       33.48       32.77      2.51 o
   0  13   1       14.56       13.67      1.49 o
   1  13   1        1.21        1.14      0.76 o
   2  13   1       17.22       18.17      1.37 o
   3  13   1        3.13        4.53      0.98 o
   4  13   1        6.31        7.88      1.61 o
   5  13   1       35.53       33.74      3.21 o
   6  13   1        2.03        0.93      1.98 o
  -4  14   1       26.92       42.48      3.20 o
  -3  14   1       10.91        7.85      2.74 o
  -2  14   1        0.03        1.05      1.26 o
  -1  14   1        6.48        8.57      1.68 o
   0  14   1       33.90       33.30      2.76 o
   1  14   1       29.25       32.44      2.68 o
   2  14   1        0.89        1.51      2.04 o
   3  14   1       45.26       61.37      2.65 o
   4  14   1        4.24        5.22      2.33 o
  -3  15   1        5.96        3.32      1.64 o
  -2  15   1       99.79      116.12      4.74 o
  -1  15   1       21.06       23.51      2.80 o
   0  15   1       52.72       55.38      3.37 o
   1  15   1        0.00       -0.28      1.69 o
   2  15   1       14.03       16.62      2.27 o
   3  15   1        0.43        3.23      1.61 o
 -10   0   2        5.15        4.90      2.22 o
  -9   0   2       49.21       33.13      3.62 o
  -8   0   2       18.81       15.17      2.45 o
  -7   0   2       35.35       30.00      2.39 o
  -6   0   2       53.68       44.99      2.18 o
  -5   0   2        5.13       10.45      0.94 o
  -4   0   2     2701.53     2842.20     39.56 o
  -3   0   2     1437.56     1426.04     20.14 o
  -2   0   2      128.35      115.08      2.15 o
  -1   0   2     4052.00     3838.69     45.83 o
   0   0   2     4309.69     4088.97     43.53 o
   1   0   2      197.46      173.59      3.46 o
   2   0   2     9730.69     9631.03    114.58 o
   3   0   2       52.85       48.08      1.05 o
   4   0   2       90.31       73.56      1.97 o
   5   0   2     3735.75     3855.69     51.84 o
   6   0   2      208.67      217.00      4.34 o
   7   0   2        3.30        2.76      0.98 o
   8   0   2        1.28        1.23      1.01 o
   9   0   2       79.91       80.61      4.78 o
  10   0   2       33.05       34.06      3.85 o
 -10   1   2        1.78        2.63      1.44 o
  -9   1   2       20.70       19.04      2.57 o
  -8   1   2        8.64        7.99      1.44 o
  -7   1   2       17.04       19.01      1.20 o
  -6   1   2       23.67       21.61      1.05 o
  -5   1   2      136.91      140.65      2.03 o
  -4   1   2       19.93       28.62      0.85 o
  -3   1   2      586.66      534.04      5.31 o
  -2   1   2      101.69       99.73      1.38 o
  -1   1   2     2273.91     2242.21     20.12 o
   0   1   2      866.78      848.75      7.68 o
   1   1   2       10.87       11.86      0.31 o
   2   1   2     7249.12     6999.22     68.01 o
   3   1   2       54.67       54.19      0.74 o
   4   1   2       34.65       38.23      0.70 o
   5   1   2       89.79       95.22      1.39 o
   6   1   2       27.63       32.49      1.18 o
   7   1   2        1.26        1.22      0.62 o
   8   1   2        1.19       -0.09      0.72 o
   9   1   2       19.78       18.13      1.94 o
  10   1   2        4.28        1.89      1.28 o
 -10   2   2       25.80       22.42      4.55 o
  -9   2   2        0.68       -0.51      1.11 o
  -8   2   2        1.38        0.57      1.03 o
  -7   2   2       15.45       12.18      1.07 o
  -6   2   2        0.00       -0.22      0.52 o
  -5   2   2        2.73        5.14      0.49 o
  -4   2   2      695.75      614.50      6.18 o
  -3   2   2      872.00      838.48      8.67 o
  -2   2   2       45.99       47.54      0.88 o
  -1   2   2     1961.56     1878.89     16.95 o
   0   2   2      151.15      144.83      1.77 o
   1   2   2      366.04      367.08      3.31 o
   2   2   2      224.54      187.55      1.97 o
   3   2   2      360.64      351.39      3.15 o
   4   2   2        5.45        4.19      0.36 o
   5   2   2        5.78        8.83      0.55 o
   6   2   2        3.66        4.24      0.51 o
   7   2   2        0.00       -0.57      0.58 o
   8   2   2       11.47       13.10      1.69 o
   9   2   2       85.19       82.31      3.42 o
  10   2   2        0.81       -0.29      1.15 o
 -10   3   2        0.29       -1.55      1.57 o
  -9   3   2        0.39        0.24      1.19 o
  -8   3   2       23.12       17.53      1.61 o
  -7   3   2       10.49        9.99      1.08 o
  -6   3   2      161.42      151.63      2.71 o
  -5   3   2      177.98      184.79      2.50 o
  -4   3   2      101.94      103.56      1.82 o
  -3   3   2        6.88        4.79      0.41 o
  -2   3   2     3193.19     3343.09     30.10 o
  -1   3   2       13.03       21.31      0.54 o
   0   3   2      111.17      112.28      1.20 o
   1   3   2       54.87       58.31      0.82 o
   2   3   2      860.80      910.99      7.93 o
   3   3   2      357.15      357.61      3.91 o
   4   3   2      258.09      261.15      2.75 o
   5   3   2       39.54       38.27      0.96 o
   6   3   2        1.08        0.00      0.42 o
   7   3   2       51.71       53.75      2.10 o
   8   3   2      157.06      153.48      7.24 o
   9   3   2        7.41        9.98      1.59 o
  10   3   2        0.03        1.73      1.26 o
 -10   4   2        5.10        5.51      1.69 o
  -9   4   2        9.60        9.41      2.04 o
  -8   4   2        4.90        7.09      1.40 o
  -7   4   2      445.86      430.71      6.77 o
  -6   4   2       83.20       79.88      1.99 o
  -5   4   2       70.48       67.00      1.53 o
  -4   4   2       14.21       13.49      0.70 o
  -3   4   2      197.01      220.51      2.61 o
  -2   4   2      182.08      211.88      2.62 o
  -1   4   2      858.04      900.82      8.44 o
   0   4   2      256.42      251.45      2.44 o
   1   4   2       26.52       19.23      0.52 o
   2   4   2      684.19      694.56      6.52 o
   3   4   2        6.27        6.60      0.41 o
   4   4   2      124.49      117.09      1.77 o
   5   4   2        0.96        1.43      0.40 o
   6   4   2       29.50       30.72      1.34 o
   7   4   2       51.82       49.00      2.09 o
   8   4   2      282.16      261.15     11.84 o
   9   4   2        1.00        1.04      1.81 o
  10   4   2        2.46        1.42      1.23 o
  -9   5   2        6.76       10.10      1.81 o
  -8   5   2       36.90       32.64      2.54 o
  -7   5   2        2.62        2.01      0.78 o
  -6   5   2     1908.71     1881.44     21.11 o
  -5   5   2      368.79      357.99      4.48 o
  -4   5   2       81.24       71.09      1.46 o
  -3   5   2      694.35      731.97      7.24 o
  -2   5   2      696.81      825.15      8.58 o
  -1   5   2     5853.04     6141.03     60.00 o
   0   5   2       37.94       31.08      0.67 o
   1   5   2       38.12       36.11      0.91 o
   2   5   2      859.47      896.11      7.43 o
   3   5   2      118.36      123.64      1.69 o
   4   5   2       10.97        8.09      0.73 o
   5   5   2        3.08        3.00      0.54 o
   6   5   2      737.22      744.91     10.21 o
   7   5   2      155.55      151.80      3.81 o
   8   5   2       18.50       12.99      1.69 o
   9   5   2        7.82        4.86      1.48 o
  -9   6   2        3.89        5.53      1.64 o
  -8   6   2        0.01        0.06      1.07 o
  -7   6   2        4.30        3.20      0.88 o
  -6   6   2      251.26      254.93      5.37 o
  -5   6   2       16.88       18.94      1.08 o
  -4   6   2       95.10       86.48      1.75 o
  -3   6   2      376.75      405.76      4.75 o
  -2   6   2      207.51      204.17      2.83 o
  -1   6   2      511.22      588.91      6.32 o
   0   6   2       24.76       31.12      0.71 o
   1   6   2        0.01       -0.29      0.29 o
   2   6   2      129.98      150.50      1.92 o
   3   6   2      102.93      123.69      1.59 o
   4   6   2       11.82       13.04      0.77 o
   5   6   2       16.32       15.80      0.89 o
   6   6   2       58.70       58.42      1.81 o
   7   6   2       96.56       91.99      2.95 o
   8   6   2        1.51        0.94      1.18 o
   9   6   2        8.80       12.18      1.84 o
  -9   7   2       31.93       37.56      3.09 o
  -8   7   2       16.44       18.12      2.10 o
  -7   7   2       25.24       26.57      1.67 o
  -6   7   2      169.78      168.19      3.55 o
  -5   7   2       25.14       23.19      1.08 o
  -4   7   2       31.01       26.46      1.01 o
  -3   7   2       22.60       34.61      1.17 o
  -2   7   2       21.58       21.50      0.80 o
  -1   7   2      327.64      403.20      4.60 o
   0   7   2      223.83      234.25      2.62 o
   1   7   2      167.51      158.88      2.43 o
   2   7   2       24.92       29.25      0.88 o
   3   7   2       37.04       41.88      1.13 o
   4   7   2       13.50       12.32      0.71 o
   5   7   2        4.44        5.13      0.66 o
   6   7   2      131.60      130.88      2.87 o
   7   7   2        0.60       -0.28      1.06 o
   8   7   2       25.35       25.98      2.31 o
   9   7   2       20.35       21.77      4.55 o
  -8   8   2       72.46       95.08      5.83 o
  -7   8   2       44.90       51.37      2.46 o
  -6   8   2        1.21       -0.26      0.74 o
  -5   8   2        3.12        2.39      0.75 o
  -4   8   2       25.14       19.67      1.50 o
  -3   8   2       49.74       56.09      1.33 o
  -2   8   2      215.14      189.76      2.67 o
  -1   8   2      261.51      263.39      3.33 o
   0   8   2       10.42       11.45      0.59 o
   1   8   2       49.09       46.55      1.63 o
   2   8   2      118.76      112.94      2.15 o
   3   8   2      150.90      170.60      2.39 o
   4   8   2       17.26       23.67      0.78 o
   5   8   2        0.95        0.52      0.59 o
   6   8   2       52.95       46.65      2.11 o
   7   8   2       28.79       31.60      2.62 o
   8   8   2       32.94       32.15      2.59 o
  -8   9   2       46.74       57.95      3.38 o
  -7   9   2       73.26       79.97      5.89 o
  -6   9   2       62.76       67.21      2.40 o
  -5   9   2       35.68       35.72      1.80 o
  -4   9   2        0.19        0.31      0.47 o
  -3   9   2        1.24        1.65      0.49 o
  -2   9   2       12.90       12.07      0.72 o
  -1   9   2      443.57      426.44      4.99 o
   0   9   2      925.65      883.61      9.39 o
   1   9   2      392.26      372.27      4.44 o
   2   9   2      120.91      131.87      2.48 o
   3   9   2       69.79       53.80      1.70 o
   4   9   2       77.82       68.52      2.33 o
   5   9   2        6.67        6.32      0.95 o
   6   9   2        0.16        0.52      1.03 o
   7   9   2        1.00        1.82      1.19 o
   8   9   2        5.58        6.24      1.51 o
  -8  10   2        0.53        1.33      1.40 o
  -7  10   2        8.66        9.70      3.44 o
  -6  10   2       41.53       41.46      2.11 o
  -5  10   2      136.92      134.47      3.80 o
  -4  10   2        2.47        0.50      0.67 o
  -3  10   2       13.74       12.27      0.79 o
  -2  10   2        0.10       -0.42      0.43 o
  -1  10   2      460.84      477.34      5.58 o
   0  10   2      356.41      360.44      4.91 o
   1  10   2      181.00      179.74      2.64 o
   2  10   2        0.87        1.70      0.71 o
   3  10   2       98.63       88.73      2.36 o
   4  10   2       90.64       79.79      2.32 o
   5  10   2        0.84        1.75      0.90 o
   6  10   2       49.80       46.13      2.72 o
   7  10   2       10.28       12.42      1.81 o
   8  10   2        1.67        1.40      1.92 o
  -7  11   2       21.56       26.14      2.59 o
  -6  11   2        0.81        1.30      1.12 o
  -5  11   2        7.08        8.71      1.12 o
  -4  11   2        0.01       -0.69      0.69 o
  -3  11   2        7.81        6.30      1.31 o
  -2  11   2      162.26      148.32      2.78 o
  -1  11   2      362.11      351.11      4.97 o
   0  11   2      850.12      842.82     14.85 o
   1  11   2      594.51      588.48     10.37 o
   2  11   2       19.16       19.93      1.34 o
   3  11   2       28.21       23.99      1.50 o
   4  11   2       17.76       14.18      1.27 o
   5  11   2       63.06       54.43      2.84 o
   6  11   2        3.53        8.73      1.61 o
   7  11   2       26.29       26.24      3.03 o
  -6  12   2        0.03       -1.31      1.31 o
  -5  12   2       18.31       17.63      1.36 o
  -4  12   2        0.07        0.37      0.77 o
  -3  12   2        1.24        0.89      0.71 o
  -2  12   2       23.94       20.92      2.11 o
  -1  12   2        2.38        1.00      0.70 o
   0  12   2       29.18       26.15      1.77 o
   1  12   2       21.30       16.92      1.34 o
   2  12   2        8.51       10.15      1.12 o
   3  12   2        8.31        7.84      1.35 o
   4  12   2        0.07       -0.73      0.73 o
   5  12   2        7.70        7.07      1.52 o
   6  12   2       20.91       16.77      3.85 o
  -5  13   2       16.09       15.61      1.76 o
  -4  13   2        2.49        1.22      1.57 o
  -3  13   2        1.13        1.46      1.18 o
  -2  13   2       14.56        8.59      1.65 o
  -1  13   2       61.08       58.34      3.01 o
   0  13   2       12.49       12.72      1.43 o
   1  13   2        2.17        2.66      0.89 o
   2  13   2       50.14       49.29      2.12 o
   3  13   2        5.48        4.83      1.01 o
   4  13   2        0.71        0.84      1.23 o
   5  13   2       15.55       23.96      5.19 o
  -4  14   2       14.78        9.86      1.94 o
  -3  14   2        2.33        2.59      1.44 o
  -2  14   2        0.00        1.25      1.36 o
  -1  14   2        9.29        9.74      1.73 o
   0  14   2        1.78        1.34      1.34 o
   1  14   2        1.16        2.93      0.92 o
   2  14   2        0.29       -0.72      0.81 o
   3  14   2       92.48      107.47      3.57 o
   4  14   2        0.00        1.19      1.28 o
  -3  15   2       24.80       24.15      3.62 o
  -2  15   2       38.79       49.23      4.90 o
  -1  15   2        3.32        4.54      1.63 o
   0  15   2        1.05        3.07      1.52 o
   1  15   2        1.59        0.47      1.40 o
   2  15   2        0.16        0.99      3.50 o
   3  15   2        5.92        4.55      2.33 o
 -10   1   3        1.49        1.17      1.36 o
  -9   1   3        7.27        6.82      1.61 o
  -8   1   3        0.27        0.89      1.34 o
  -7   1   3      161.56      140.83      3.05 o
  -6   1   3        0.19       -0.61      0.61 o
  -5   1   3        1.12        0.63      0.43 o
  -4   1   3      188.07      197.87      2.66 o
  -3   1   3     1810.05     1925.20     20.89 o
  -2   1   3        3.48        2.48      0.35 o
  -1   1   3     2922.78     2787.22     26.96 o
   0   1   3       33.83       33.50      0.57 o
   2   1   3        5.56        7.70      0.37 o
   3   1   3      714.11      663.33      6.39 o
   4   1   3       16.40       14.53      0.50 o
   5   1   3       93.75       92.14      1.91 o
   6   1   3       30.30       31.85      1.54 o
   7   1   3        0.72        0.05      0.57 o
   8   1   3        0.55        0.83      0.69 o
   9   1   3       46.25       45.40      2.67 o
  10   1   3        1.90        1.07      1.19 o
 -10   2   3        4.82        3.31      1.48 o
  -9   2   3       22.16       20.10      2.18 o
  -8   2   3      160.18      148.29     11.08 o
  -7   2   3       45.01       38.22      2.27 o
  -6   2   3      392.52      394.35      5.96 o
  -5   2   3      816.46      808.84      8.14 o
  -4   2   3      153.28      156.64      2.12 o
  -3   2   3      850.40      854.60      8.87 o
  -2   2   3     1103.52     1159.89     12.73 o
  -1   2   3      124.23      119.75      1.50 o
   0   2   3      713.57      642.84      6.03 o
   1   2   3     4662.94     4643.59     45.73 o
   2   2   3       41.25       47.83      0.82 o
   3   2   3       57.42       63.82      0.77 o
   4   2   3        8.38        5.12      0.32 o
   5   2   3       35.00       38.04      1.00 o
   6   2   3       86.35       86.41      1.84 o
   7   2   3        5.76        6.68      0.85 o
   8   2   3        9.28       11.21      1.12 o
   9   2   3        5.50        4.71      2.33 o
  10   2   3        4.07        7.00      1.56 o
 -10   3   3        0.29       -0.93      1.32 o
  -9   3   3        2.13        2.00      2.22 o
  -8   3   3       23.19       22.89      2.10 o
  -7   3   3        0.06       -0.60      0.60 o
  -6   3   3      251.63      240.12      3.78 o
  -5   3   3       18.22       16.68      0.80 o
  -4   3   3        5.49        3.99      0.49 o
  -3   3   3        9.66       16.52      0.68 o
  -2   3   3      229.06      258.98      2.82 o
  -1   3   3      186.87      183.84      2.03 o
   0   3   3      262.34      238.39      2.28 o
   1   3   3      208.63      182.36      1.72 o
   2   3   3      328.37      313.58      2.74 o
   3   3   3      467.91      464.96      4.15 o
   4   3   3      146.03      162.55      3.13 o
   5   3   3       14.95       18.21      0.68 o
   6   3   3       29.48       30.51      1.30 o
   7   3   3      160.75      165.24      3.83 o
   8   3   3       19.49       18.11      1.56 o
   9   3   3        0.53        0.93      1.15 o
  10   3   3        0.07        0.06      1.15 o
  -9   4   3        0.97        1.41      1.75 o
  -8   4   3        0.02       -0.35      1.07 o
  -7   4   3      189.73      190.58      4.55 o
  -6   4   3      524.16      536.70      7.01 o
  -5   4   3        9.55        8.03      0.63 o
  -4   4   3        0.00       -0.19      0.36 o
  -3   4   3      310.08      333.24      3.95 o
  -2   4   3        5.80        4.12      0.39 o
  -1   4   3      899.55      914.50      8.60 o
   0   4   3        1.54        0.10      0.15 o
   1   4   3      128.96      129.39      1.54 o
   2   4   3       61.09       73.88      1.34 o
   3   4   3      104.07      101.41      1.28 o
   4   4   3      372.16      383.76      4.84 o
   5   4   3        0.14        0.05      0.36 o
   6   4   3      107.33      109.63      2.42 o
   7   4   3      420.53      428.59      7.65 o
   8   4   3       57.95       56.62      2.80 o
   9   4   3        6.77        7.64      1.44 o
  -9   5   3        0.02        0.76      1.32 o
  -8   5   3        8.32       12.15      1.73 o
  -7   5   3       59.55       60.50      2.15 o
  -6   5   3       72.83       70.93      1.91 o
  -5   5   3     1631.44     1567.95     16.19 o
  -4   5   3        6.36        6.20      0.64 o
  -3   5   3       19.87       18.89      0.74 o
  -2   5   3      624.99      654.93      6.96 o
  -1   5   3      600.13      631.14      6.14 o
   0   5   3      301.05      304.10      3.20 o
   1   5   3      103.88       96.36      1.48 o
   2   5   3      235.17      218.35      3.23 o
   3   5   3      411.14      456.31      4.10 o
   4   5   3      175.63      174.03      2.17 o
   5   5   3        6.82        6.65      0.61 o
   6   5   3        2.21        1.32      0.86 o
   7   5   3      247.76      247.57      5.66 o
   8   5   3        3.24        4.65      1.34 o
   9   5   3        3.01        0.47      1.15 o
  -9   6   3       24.53       25.25      2.55 o
  -8   6   3       14.70       14.95      1.90 o
  -7   6   3      132.56      123.29      3.12 o
  -6   6   3      123.89      122.25      2.81 o
  -5   6   3      788.82      771.87      9.46 o
  -4   6   3      383.71      370.80      4.59 o
  -3   6   3       50.24       51.50      1.23 o
  -2   6   3      124.17      155.83      2.04 o
  -1   6   3       48.82       56.99      1.12 o
   0   6   3      873.25      970.07      9.20 o
   1   6   3      177.56      177.37      2.41 o
   2   6   3      162.76      191.22      3.64 o
   3   6   3      199.34      205.23      2.77 o
   4   6   3       66.27       61.10      1.16 o
   5   6   3       93.31       93.50      1.99 o
   6   6   3       10.48       10.45      0.92 o
   7   6   3       22.58       23.74      1.86 o
   8   6   3       24.89       24.69      2.33 o
   9   6   3       83.64       82.11      3.66 o
  -9   7   3        3.16        4.14      1.63 o
  -8   7   3        5.03        7.14      2.62 o
  -7   7   3       19.35       19.53      1.83 o
  -6   7   3      116.59      121.30      2.98 o
  -5   7   3      290.50      275.70      4.22 o
  -4   7   3      251.26      238.12      3.13 o
  -3   7   3        0.02        0.15      0.37 o
  -2   7   3      511.46      507.50      5.72 o
  -1   7   3      160.03      170.60      2.35 o
   0   7   3      805.72      797.28      7.75 o
   1   7   3        1.62        0.40      0.26 o
   2   7   3       50.03       55.03      1.36 o
   3   7   3       59.39       66.08      1.66 o
   4   7   3      192.33      216.06      2.67 o
   5   7   3        0.01        0.05      0.44 o
   6   7   3       26.77       31.64      1.78 o
   7   7   3       56.28       48.43      2.54 o
   8   7   3        0.46        0.07      1.12 o
   9   7   3       55.37       57.01      3.73 o
  -8   8   3        7.85        8.21      1.73 o
  -7   8   3        2.54        2.43      1.26 o
  -6   8   3       54.17       57.66      2.27 o
  -5   8   3        8.07        4.50      0.77 o
  -4   8   3      103.85      118.52      2.20 o
  -3   8   3       35.18       39.38      1.19 o
  -2   8   3       75.75       85.42      1.61 o
  -1   8   3        3.79        1.75      0.39 o
   0   8   3      141.06      124.06      1.57 o
   1   8   3       11.11       10.55      0.58 o
   2   8   3       35.69       39.72      1.46 o
   3   8   3       17.38       18.87      1.03 o
   4   8   3        9.65        8.92      0.62 o
   5   8   3       22.15       22.80      1.53 o
   6   8   3       13.02       11.45      1.27 o
   7   8   3        0.12       -1.16      1.52 o
   8   8   3        4.19        3.82      2.51 o
  -8   9   3       34.65       36.61      3.05 o
  -7   9   3       92.99       95.66      3.32 o
  -6   9   3        5.51        4.28      0.98 o
  -5   9   3       95.23       85.03      2.47 o
  -4   9   3      288.15      262.71      3.45 o
  -3   9   3       31.73       28.74      1.11 o
  -2   9   3       16.84       12.84      0.77 o
  -1   9   3       30.05       31.86      1.04 o
   0   9   3      592.55      575.37      6.41 o
   1   9   3       77.57       77.12      1.60 o
   2   9   3      482.11      482.08      6.09 o
   3   9   3        8.80        8.29      0.60 o
   4   9   3        4.92        4.67      0.82 o
   5   9   3       27.35       23.05      1.65 o
   6   9   3        0.56        0.71      1.03 o
   7   9   3       44.21       39.05      2.92 o
   8   9   3        8.83        7.29      1.64 o
  -7  10   3        1.48        0.25      1.10 o
  -6  10   3        0.01        0.05      0.83 o
  -5  10   3       56.07       48.27      1.82 o
  -4  10   3      171.94      156.94      2.66 o
  -3  10   3      292.29      248.58      4.03 o
  -2  10   3        1.53        0.20      0.47 o
  -1  10   3      467.70      472.63      5.52 o
   0  10   3        0.70        0.90      0.53 o
   1  10   3        9.76       10.45      0.74 o
   2  10   3       29.67       32.72      1.20 o
   3  10   3      292.69      290.56      5.00 o
   4  10   3       26.93       26.83      1.54 o
   5  10   3       80.52       85.46      3.12 o
   6  10   3       37.50       38.57      2.67 o
   7  10   3        0.00        0.19      2.86 o
  -7  11   3        0.67       -1.17      1.24 o
  -6  11   3       31.08       34.10      2.44 o
  -5  11   3       23.32       23.66      1.45 o
  -4  11   3       49.13       42.32      3.08 o
  -3  11   3       27.23       24.96      1.31 o
  -2  11   3        5.41        6.08      0.66 o
  -1  11   3      180.34      184.14      3.52 o
   0  11   3       56.80       56.84      1.78 o
   1  11   3      494.89      487.82      8.55 o
   2  11   3       56.52       60.06      2.01 o
   3  11   3      193.47      198.99      3.97 o
   4  11   3        0.11        0.90      0.78 o
   5  11   3       26.84       25.70      2.24 o
   6  11   3       17.51       18.35      2.02 o
   7  11   3        1.72        0.52      1.29 o
  -6  12   3       32.77       37.75      3.13 o
  -5  12   3       10.37       14.20      1.44 o
  -4  12   3        4.65        1.42      2.07 o
  -3  12   3       37.60       33.83      2.04 o
  -2  12   3        1.91        2.08      1.43 o
  -1  12   3        3.94        4.49      1.07 o
   0  12   3       67.78       67.43      5.12 o
   1  12   3        9.16        9.50      1.25 o
   2  12   3      272.22      267.29      5.36 o
   3  12   3      176.14      180.03      3.87 o
   4  12   3       62.90       63.05      7.47 o
   5  12   3       13.07       12.09      3.73 o
   6  12   3       11.05        6.35      1.59 o
  -5  13   3        1.57        3.85      1.42 o
  -4  13   3       26.20       23.10      2.42 o
  -3  13   3       11.96        8.67      3.38 o
  -2  13   3        9.07        7.43      3.21 o
  -1  13   3        2.58        3.69      1.09 o
   0  13   3        0.00        1.33      1.00 o
   1  13   3        7.36       12.45      1.27 o
   2  13   3        0.02       -0.46      0.75 o
   3  13   3        8.26        4.81      1.23 o
   4  13   3      131.16      136.15      6.07 o
   5  13   3       16.65       20.38      2.26 o
  -4  14   3        6.50        6.32      1.77 o
  -3  14   3        2.00        6.37      1.73 o
  -2  14   3       14.36       12.59      1.97 o
  -1  14   3        3.60        3.21      1.40 o
   0  14   3       52.53       54.94      3.09 o
   1  14   3       32.18       34.42      1.95 o
   2  14   3       24.25       30.79      2.15 o
   3  14   3        0.24        0.16      1.23 o
   4  14   3        0.29        2.36      1.44 o
  -3  15   3       20.36       27.18      3.97 o
  -2  15   3        0.03       -1.12      1.40 o
  -1  15   3       34.59       40.67      3.13 o
   0  15   3       73.36       78.99      4.02 o
   1  15   3       21.30       30.49      2.72 o
   2  15   3       62.25       65.21      4.90 o
 -10   0   4       10.96       13.65      2.92 o
  -9   0   4       27.09       28.58      3.73 o
  -8   0   4        5.56        5.72      1.98 o
  -7   0   4      970.80      836.92     16.21 o
  -6   0   4       96.90       96.70      3.34 o
  -5   0   4      522.82      536.21      8.78 o
  -4   0   4       32.52       39.91      1.54 o
  -3   0   4     3435.40     3656.99     50.49 o
  -2   0   4       64.75       61.85      2.51 o
  -1   0   4      705.45      657.24      9.43 o
   0   0   4     1094.29     1178.68     19.27 o
   1   0   4    11588.01    11607.96    200.36 o
   2   0   4      217.45      221.82      4.83 o
   3   0   4       25.15       24.12      0.67 o
   4   0   4      160.58      155.89      3.01 o
   5   0   4     1223.41     1243.47     25.30 o
   6   0   4        0.45       -0.58      0.58 o
   7   0   4       58.91       56.83      5.13 o
   8   0   4        0.05       -0.65      0.95 o
   9   0   4        0.13       -1.40      1.40 o
  10   0   4        3.60        3.50      1.98 o
 -10   1   4        0.17        1.80      1.40 o
  -9   1   4       15.73       23.51      2.35 o
  -8   1   4        3.31        1.69      1.15 o
  -7   1   4       50.66       56.00      2.01 o
  -6   1   4        4.62        6.73      0.89 o
  -5   1   4       29.89       29.45      1.09 o
  -4   1   4       63.32       63.63      1.35 o
  -3   1   4      325.30      375.98      4.72 o
  -2   1   4       54.53       44.65      1.15 o
  -1   1   4      597.95      568.80      5.82 o
   0   1   4       74.13       74.48      1.25 o
   1   1   4        2.78        2.57      0.36 o
   2   1   4       92.58      100.03      1.18 o
   3   1   4        3.29        7.84      0.44 o
   4   1   4       32.40       31.69      0.70 o
   5   1   4        0.28        0.35      0.33 o
   6   1   4        0.04       -0.25      0.44 o
   7   1   4      207.67      217.65      3.94 o
   8   1   4        0.23        0.44      0.68 o
   9   1   4        1.98        0.61      1.03 o
  10   1   4        0.64        0.29      1.15 o
 -10   2   4       19.71       21.43      2.56 o
  -9   2   4       10.99       12.18      3.85 o
  -8   2   4       48.77       51.02      2.94 o
  -7   2   4       37.39       31.94      1.93 o
  -6   2   4       32.19       29.07      1.50 o
  -5   2   4      118.15      105.26      2.38 o
  -4   2   4       19.27       19.54      0.93 o
  -3   2   4      447.75      502.34      6.06 o
  -2   2   4     1665.27     1674.93     18.18 o
  -1   2   4       67.38       57.88      1.03 o
   0   2   4       68.27       66.11      0.87 o
   1   2   4     1607.69     1531.34     15.01 o
   2   2   4     2059.73     2075.50     22.44 o
   3   2   4       51.84       55.39      2.10 o
   4   2   4       53.86       51.25      0.86 o
   5   2   4        1.84        2.55      0.37 o
   6   2   4        1.23        1.03      0.48 o
   7   2   4        0.17        0.84      0.62 o
   8   2   4        1.79        3.02      0.81 o
   9   2   4       21.92       20.44      2.02 o
  10   2   4        5.40        7.20      1.56 o
  -9   3   4       46.72       63.43      3.42 o
  -8   3   4        4.84        3.64      1.17 o
  -7   3   4       35.72       32.93      1.67 o
  -6   3   4       63.77       67.66      4.23 o
  -5   3   4      159.86      161.68      2.56 o
  -4   3   4        6.97       10.74      0.76 o
  -3   3   4      104.53      124.06      2.08 o
  -2   3   4      647.02      643.18      6.90 o
  -1   3   4        1.76        0.12      0.21 o
   0   3   4        0.03        0.21      0.23 o
   1   3   4      340.70      357.64      3.98 o
   2   3   4      111.48      114.96      1.98 o
   3   3   4      439.18      449.77      4.56 o
   4   3   4      501.66      499.28      4.98 o
   5   3   4        2.92        3.17      0.41 o
   6   3   4       33.39       32.17      1.15 o
   7   3   4       96.40       91.63      3.94 o
   8   3   4       23.38       27.93      1.83 o
   9   3   4        2.80        4.48      1.28 o
  -9   4   4        4.02        4.80      1.51 o
  -8   4   4       19.22       18.08      1.67 o
  -7   4   4       27.64       26.41      1.55 o
  -6   4   4      370.63      366.11      5.82 o
  -5   4   4       28.48       25.06      1.21 o
  -4   4   4      230.04      216.47      3.00 o
  -3   4   4        0.74        0.15      0.34 o
  -2   4   4      875.40      940.51     10.59 o
  -1   4   4     1261.74     1325.42     12.28 o
   0   4   4       51.62       52.78      0.86 o
   1   4   4      256.42      276.02      2.92 o
   2   4   4       70.97       83.79      1.19 o
   3   4   4       94.35      104.95      1.37 o
   4   4   4       36.86       37.45      0.76 o
   5   4   4       14.58       17.29      0.80 o
   6   4   4        9.52       10.82      0.93 o
   7   4   4       71.89       80.41      2.56 o
   8   4   4       38.77       40.00      4.49 o
   9   4   4        9.53       11.01      1.64 o
  -9   5   4        2.01        4.51      1.52 o
  -8   5   4       30.18       43.92      3.00 o
  -7   5   4        1.15        1.22      0.80 o
  -6   5   4        9.24       11.27      0.98 o
  -5   5   4      663.75      634.60      7.99 o
  -4   5   4     1144.54     1097.13     11.56 o
  -3   5   4        0.37        1.22      0.37 o
  -2   5   4       15.32       13.24      0.58 o
  -1   5   4      567.52      608.11      6.46 o
   0   5   4      146.14      145.82      1.80 o
   1   5   4        7.04        6.25      1.08 o
   2   5   4        0.64        0.99      0.31 o
   3   5   4     1449.36     1579.68     14.61 o
   4   5   4      288.28      290.54      3.21 o
   5   5   4       95.87      103.74      1.96 o
   6   5   4        6.15        5.89      0.75 o
   7   5   4        9.73       12.00      1.54 o
   8   5   4      188.59      185.72      5.30 o
   9   5   4        0.77        0.58      1.15 o
  -9   6   4       12.93       19.69      5.25 o
  -8   6   4        1.02        2.45      1.32 o
  -7   6   4       10.36        6.74      1.06 o
  -6   6   4        0.21        1.24      0.67 o
  -5   6   4        0.11       -0.06      0.62 o
  -4   6   4      263.87      247.50      3.44 o
  -3   6   4       12.08       14.04      0.71 o
  -2   6   4       77.60       73.20      1.29 o
  -1   6   4      365.89      431.93      4.45 o
   0   6   4       55.16       60.95      1.07 o
   1   6   4      338.30      353.58      3.76 o
   2   6   4       33.32       30.87      1.29 o
   3   6   4        2.29        1.47      0.38 o
   4   6   4       83.74       90.20      1.67 o
   5   6   4       25.94       28.78      1.04 o
   6   6   4       10.85       10.63      1.12 o
   7   6   4       61.46       64.68      2.77 o
   8   6   4       83.83       91.63      3.60 o
   9   6   4        5.42        6.66      1.56 o
  -9   7   4       32.64       39.52      6.07 o
  -8   7   4      105.45      134.19      4.90 o
  -7   7   4        0.96       -0.67      0.74 o
  -6   7   4       14.55       19.14      1.85 o
  -5   7   4       28.43       27.57      1.40 o
  -4   7   4      214.88      219.37      3.04 o
  -3   7   4       50.98       49.10      1.16 o
  -2   7   4        1.00        1.28      0.36 o
  -1   7   4       37.60       31.76      0.92 o
   0   7   4        7.38        5.43      0.44 o
   1   7   4       38.01       31.30      1.29 o
   2   7   4        6.30        8.32      0.72 o
   3   7   4      100.55      105.48      2.60 o
   4   7   4       44.82       54.15      1.14 o
   5   7   4       38.69       35.96      1.75 o
   6   7   4       48.51       45.94      3.35 o
   7   7   4       27.42       30.48      2.24 o
   8   7   4       43.11       40.18      2.62 o
   9   7   4        5.62        8.17      2.57 o
  -8   8   4        0.08        1.81      1.32 o
  -7   8   4       21.04       23.15      1.94 o
  -6   8   4       21.24       20.75      1.48 o
  -5   8   4       37.59       35.74      1.89 o
  -4   8   4      897.65      820.50      7.91 o
  -3   8   4      374.20      364.64      4.21 o
  -2   8   4      132.11      128.16      2.10 o
  -1   8   4       83.30       84.61      1.57 o
   0   8   4        0.37        0.34      0.30 o
   1   8   4       13.35       14.71      0.99 o
   2   8   4      160.58      153.36      3.36 o
   3   8   4      266.27      271.96      4.48 o
   4   8   4       28.75       32.09      1.66 o
   5   8   4        6.62        7.74      1.33 o
   6   8   4        4.48        2.53      0.90 o
   7   8   4       12.84       14.14      1.76 o
   8   8   4      131.19      138.84      4.72 o
  -8   9   4        4.70        3.12      1.57 o
  -7   9   4        1.77       -0.60      1.12 o
  -6   9   4        1.06        0.70      0.79 o
  -5   9   4       14.05       14.44      1.14 o
  -4   9   4        5.38        4.48      0.63 o
  -3   9   4       30.82       22.48      1.27 o
  -2   9   4       11.90       11.24      1.10 o
  -1   9   4       17.54       13.02      0.75 o
   0   9   4       14.86       16.62      0.85 o
   1   9   4      109.37      111.97      3.35 o
   2   9   4      315.54      307.15      6.60 o
   3   9   4       33.87       35.26      2.26 o
   4   9   4       45.34       46.49      1.58 o
   5   9   4       69.13       62.25      2.38 o
   6   9   4        8.22        4.81      1.46 o
   7   9   4       17.88       15.45      1.88 o
   8   9   4        0.10       -0.28      1.20 o
  -7  10   4       38.29       46.19      2.73 o
  -6  10   4       30.27       34.97      1.97 o
  -5  10   4        3.87        7.53      1.05 o
  -4  10   4        0.11        0.37      0.54 o
  -3  10   4        6.79        6.10      0.92 o
  -2  10   4        0.35        0.47      0.47 o
  -1  10   4        6.84        7.71      0.74 o
   0  10   4      331.35      323.66      4.99 o
   1  10   4        0.35        2.61      0.95 o
   2  10   4      110.63       99.63      4.07 o
   3  10   4        5.41        6.20      1.06 o
   4  10   4       81.26       75.35      2.58 o
   5  10   4       19.55       17.76      1.82 o
   6  10   4       44.99       42.95      3.21 o
   7  10   4        1.17        1.86      1.23 o
  -7  11   4       23.29       21.94      2.60 o
  -6  11   4       12.90       16.98      3.09 o
  -5  11   4       30.76       27.98      1.78 o
  -4  11   4        3.73        1.37      0.90 o
  -3  11   4       91.67       75.71      2.25 o
  -2  11   4      140.84      127.27      2.84 o
  -1  11   4      219.93      207.92      3.81 o
   0  11   4       57.49       55.98      2.25 o
   1  11   4      281.28      280.60      5.65 o
   2  11   4      197.45      191.79      3.87 o
   3  11   4      109.72      113.29      3.40 o
   4  11   4       63.94       53.81      2.34 o
   5  11   4       14.53       11.03      1.65 o
   6  11   4       15.91       13.00      1.79 o
   7  11   4        0.83        1.03      1.23 o
  -6  12   4       13.80       13.84      2.21 o
  -5  12   4       30.92       28.84      2.58 o
  -4  12   4        6.26        7.18      1.63 o
  -3  12   4       40.52       35.52      2.68 o
  -2  12   4        1.30        1.85      0.96 o
  -1  12   4       68.89       64.22      2.56 o
   0  12   4       37.92       38.14      2.15 o
   1  12   4       11.13       12.50      2.59 o
   2  12   4      154.61      150.29      3.44 o
   3  12   4       18.52       18.27      1.75 o
   4  12   4        5.10        5.91      1.48 o
   5  12   4       18.41       17.37      2.01 o
   6  12   4        4.05        4.82      1.51 o
  -5  13   4        7.77       10.38      1.68 o
  -4  13   4       16.13       20.75      2.35 o
  -3  13   4        2.85       10.72      1.81 o
  -2  13   4       20.24       21.32      2.92 o
  -1  13   4        7.82        6.11      1.23 o
   0  13   4       23.23       23.82      2.81 o
   1  13   4       53.80       57.62      2.83 o
   2  13   4        1.49        1.83      0.88 o
   3  13   4       78.18       78.79      4.72 o
   4  13   4        7.45        3.10      1.46 o
   5  13   4        4.07        4.04      2.33 o
  -4  14   4        2.50        3.88      1.64 o
  -3  14   4       39.87       47.59      3.34 o
  -2  14   4       28.93       35.97      2.97 o
  -1  14   4       85.37       87.93      5.02 o
   0  14   4        7.23        4.19      1.23 o
   1  14   4        3.68        2.15      1.14 o
   2  14   4        0.64        1.35      1.34 o
   3  14   4        9.60        3.71      1.54 o
   4  14   4        4.36        3.52      1.52 o
  -2  15   4        0.57        0.98      3.38 o
  -1  15   4        0.49        1.48      1.44 o
   0  15   4        1.16        1.41      1.48 o
   1  15   4        1.05        1.52      1.40 o
   2  15   4        6.12        7.52      1.81 o
  -9   1   5        0.01       -1.04      2.39 o
  -8   1   5       37.71       28.53      2.01 o
  -7   1   5        3.95        3.35      0.89 o
  -6   1   5        0.25       -0.57      0.69 o
  -5   1   5       39.71       35.08      1.47 o
  -4   1   5       36.46       26.09      0.96 o
  -3   1   5      682.90      776.20      8.99 o
  -2   1   5      922.88      923.62     11.56 o
  -1   1   5       55.51       55.47      1.34 o
   0   1   5      235.65      229.90      2.22 o
   1   1   5      261.18      271.07      3.14 o
   2   1   5       98.41      107.06      1.52 o
   3   1   5      334.07      372.10      4.17 o
   4   1   5       33.16       30.24      0.75 o
   5   1   5        6.25        7.61      0.53 o
   6   1   5      276.76      274.41      4.69 o
   7   1   5        9.92        8.16      0.89 o
   8   1   5        0.21       -0.33      0.66 o
   9   1   5        5.05        5.99      1.32 o
  -9   2   5        0.17        1.32      1.26 o
  -8   2   5        0.32        0.41      1.30 o
  -7   2   5      173.25      142.22      3.22 o
  -6   2   5       14.38        8.67      1.05 o
  -5   2   5       29.86       28.87      1.42 o
  -4   2   5       68.03       71.66      2.59 o
  -3   2   5      102.28       89.51      2.05 o
  -2   2   5       11.00       11.00      0.61 o
  -1   2   5      192.52      212.32      2.74 o
   0   2   5      491.70      535.59      5.61 o
   1   2   5        2.57        3.26      0.38 o
   2   2   5      398.67      386.02      4.00 o
   3   2   5     3620.20     3694.50     36.28 o
   4   2   5       47.07       47.24      1.19 o
   5   2   5       35.19       40.99      1.40 o
   6   2   5       47.12       49.72      1.52 o
   7   2   5        8.29       11.05      0.97 o
   8   2   5        1.34        0.52      0.72 o
   9   2   5       33.24       30.84      1.99 o
  -9   3   5       36.88       37.32      3.27 o
  -8   3   5       10.80       11.75      1.47 o
  -7   3   5        8.93        4.15      0.96 o
  -6   3   5      342.74      305.26      6.11 o
  -5   3   5      196.64      193.48      3.57 o
  -4   3   5       13.44       12.40      0.82 o
  -3   3   5      747.96      722.60      8.48 o
  -2   3   5        4.90        4.06      0.45 o
  -1   3   5      530.63      582.65      6.18 o
   0   3   5      278.44      257.39      2.77 o
   1   3   5      101.84      116.95      1.91 o
   2   3   5      143.85      140.44      1.98 o
   3   3   5      173.84      178.60      2.57 o
   4   3   5        0.36        0.74      0.25 o
   5   3   5        8.02        7.41      0.58 o
   6   3   5       13.87       13.20      0.90 o
   7   3   5       70.34       74.32      2.83 o
   8   3   5       14.08       16.33      1.45 o
   9   3   5       90.08       93.08      3.70 o
  -9   4   5       14.51       11.19      2.02 o
  -8   4   5        2.64        4.89      1.20 o
  -7   4   5       11.02        9.21      1.12 o
  -6   4   5        0.79        1.30      0.79 o
  -5   4   5     2022.93     1988.44     24.80 o
  -4   4   5       57.67       60.50      1.79 o
  -3   4   5       62.32       70.50      2.27 o
  -2   4   5      502.24      529.08      5.78 o
  -1   4   5     2206.21     2240.35     22.13 o
   0   4   5      155.91      169.99      1.87 o
   1   4   5       84.98       89.14      1.29 o
   2   4   5        5.77        4.86      0.37 o
   3   4   5      191.40      189.89      2.82 o
   4   4   5       37.67       38.29      0.85 o
   5   4   5       60.11       67.55      1.34 o
   6   4   5       59.81       59.31      1.69 o
   7   4   5      109.70      116.48      3.11 o
   8   4   5       33.38       31.63      2.22 o
   9   4   5       66.47       70.02      6.65 o
  -9   5   5        8.53       10.26      1.97 o
  -8   5   5        3.78        6.66      1.30 o
  -7   5   5       17.39       17.01      1.59 o
  -6   5   5      386.58      393.36      6.27 o
  -5   5   5      306.65      311.67      5.15 o
  -4   5   5      108.26      106.33      2.29 o
  -3   5   5      116.36      104.63      1.84 o
  -2   5   5      135.06      155.70      2.23 o
  -1   5   5        1.19        2.01      0.40 o
   0   5   5      531.98      558.98      5.20 o
   1   5   5        0.39        0.18      0.27 o
   2   5   5       14.34       14.90      0.67 o
   3   5   5      211.30      219.14      3.20 o
   4   5   5        2.98        3.77      0.42 o
   5   5   5        8.50        7.53      1.25 o
   6   5   5        5.13        6.07      1.16 o
   7   5   5       12.50       12.32      1.27 o
   8   5   5       31.55       31.12      5.19 o
   9   5   5       13.02        9.24      1.64 o
  -9   6   5        8.44       13.50      2.92 o
  -8   6   5        8.58       11.25      1.56 o
  -7   6   5       42.95       40.28      2.35 o
  -6   6   5       10.43       11.11      1.15 o
  -5   6   5      671.20      665.88      8.45 o
  -4   6   5      805.86      800.98      8.85 o
  -3   6   5      163.38      173.82      2.40 o
  -2   6   5       82.30       87.31      1.58 o
  -1   6   5       23.68       14.88      0.76 o
   0   6   5     2307.93     2445.23     22.59 o
   1   6   5      104.98      108.05      1.57 o
   2   6   5        0.05        1.18      0.41 o
   3   6   5       20.32       23.65      0.75 o
   4   6   5        0.23       -0.13      0.37 o
   5   6   5       18.99       18.63      1.64 o
   6   6   5        9.19        8.47      1.06 o
   7   6   5      125.18      124.11      3.92 o
   8   6   5       71.71       73.06      3.16 o
   9   6   5        6.40        7.10      1.75 o
  -8   7   5        3.35        4.68      1.29 o
  -7   7   5       27.76       30.93      2.12 o
  -6   7   5      211.74      218.69      3.85 o
  -5   7   5        1.32        1.64      0.81 o
  -4   7   5       36.29       35.50      1.28 o
  -3   7   5       22.76       20.33      0.87 o
  -2   7   5       11.65       11.27      0.62 o
  -1   7   5        6.31        6.75      0.60 o
   0   7   5      355.50      374.14      4.46 o
   1   7   5      111.86      109.81      1.71 o
   2   7   5       37.09       39.44      1.28 o
   3   7   5        6.75        8.56      0.70 o
   4   7   5       75.89       78.75      2.39 o
   5   7   5        6.14        7.97      0.96 o
   6   7   5        0.27        0.39      0.75 o
   7   7   5        2.78        3.61      1.98 o
   8   7   5       13.32       13.10      1.76 o
  -8   8   5       42.70       62.22      4.32 o
  -7   8   5       94.86      111.85      6.19 o
  -6   8   5        0.70        1.01      0.82 o
  -5   8   5       18.76       17.15      1.17 o
  -4   8   5        8.33       10.24      0.71 o
  -3   8   5       14.12       13.34      0.76 o
  -2   8   5       15.52       17.78      0.87 o
  -1   8   5       60.85       64.37      1.55 o
   0   8   5      247.46      240.59      3.05 o
   1   8   5       61.89       59.00      1.99 o
   2   8   5        2.46        1.42      1.16 o
   3   8   5        1.71        3.20      0.69 o
   4   8   5       83.17       80.88      2.48 o
   5   8   5       62.90       62.79      2.29 o
   6   8   5        1.23        0.49      0.95 o
   7   8   5        7.31        7.31      1.34 o
   8   8   5        0.03       -1.11      1.11 o
  -8   9   5        7.61        5.83      2.45 o
  -7   9   5       23.40       28.75      2.22 o
  -6   9   5       12.29       11.73      1.27 o
  -5   9   5        2.79        2.67      0.66 o
  -4   9   5       62.96       61.51      1.52 o
  -3   9   5       18.80       22.58      1.07 o
  -2   9   5       10.38        5.76      0.73 o
  -1   9   5       70.36       68.57      1.62 o
   0   9   5      457.47      450.77      5.78 o
   1   9   5      525.22      524.27      8.73 o
   2   9   5        5.82        6.55      1.38 o
   3   9   5        0.00       -0.56      0.62 o
   4   9   5        0.23        0.67      1.35 o
   5   9   5        0.40       -0.20      0.72 o
   6   9   5        3.32        3.47      1.19 o
   7   9   5       27.06       25.62      2.24 o
  -7  10   5       54.82       70.97      3.75 o
  -6  10   5       69.22       83.80      3.20 o
  -5  10   5        3.22        2.54      1.01 o
  -4  10   5       15.48       16.78      1.07 o
  -3  10   5        1.99        1.04      0.62 o
  -2  10   5        0.47        0.18      0.51 o
  -1  10   5       14.30       15.67      1.21 o
   0  10   5      269.89      261.48      5.27 o
   1  10   5      989.40      968.07     14.93 o
   2  10   5      632.25      627.99     10.34 o
   3  10   5       15.68       15.43      1.50 o
   4  10   5       36.90       40.43      2.09 o
   5  10   5       20.25       17.88      1.79 o
   6  10   5       14.58       12.16      1.68 o
   7  10   5        0.02       -0.07      1.28 o
  -6  11   5       10.06       11.76      3.97 o
  -5  11   5       36.07       34.51      2.24 o
  -4  11   5        6.46        4.97      0.98 o
  -3  11   5       14.38       12.64      1.45 o
  -2  11   5        8.66        8.80      1.04 o
  -1  11   5        0.94        0.87      0.72 o
   0  11   5        4.63        4.93      1.11 o
   1  11   5        0.28        0.43      0.87 o
   2  11   5       29.65       36.25      2.07 o
   3  11   5        6.76        5.37      1.13 o
   4  11   5        4.76        3.95      1.26 o
   5  11   5       10.38       12.40      1.65 o
   6  11   5        2.30        1.72      1.40 o
  -6  12   5        0.02        2.23      1.59 o
  -5  12   5       33.31       37.85      3.39 o
  -4  12   5        0.99        0.72      1.10 o
  -3  12   5        4.60        2.98      1.58 o
  -2  12   5       28.56       24.29      2.56 o
  -1  12   5       17.79       14.45      1.53 o
   0  12   5       26.76       23.80      1.81 o
   1  12   5       14.44       10.89      1.29 o
   2  12   5      115.25      106.27      3.33 o
   3  12   5       15.78       14.18      1.81 o
   4  12   5        7.03        5.08      2.10 o
   5  12   5        3.12        4.03      2.33 o
   6  12   5        0.25        0.38      1.20 o
  -5  13   5        7.50        8.73      1.68 o
  -4  13   5        1.34       -0.72      1.31 o
  -3  13   5       15.09       15.95      2.10 o
  -2  13   5        0.27       -0.92      0.92 o
  -1  13   5       22.55       21.38      1.84 o
   0  13   5        4.59        4.98      1.20 o
   1  13   5       35.49       39.86      2.31 o
   2  13   5        0.54        0.48      1.23 o
   3  13   5        0.75        0.97      1.26 o
   4  13   5       53.86       60.00      3.22 o
   5  13   5        3.55        4.29      1.48 o
  -3  14   5        0.04        3.08      1.56 o
  -2  14   5       63.90       81.02      3.97 o
  -1  14   5        0.38       -0.30      1.03 o
   0  14   5       13.98       15.04      1.68 o
   1  14   5        5.33        5.95      1.56 o
   2  14   5       36.10       37.32      4.32 o
   3  14   5       17.51       23.44      2.42 o
  -1  15   5        1.61        6.11      1.81 o
   0  15   5       37.98       32.43      3.97 o
   1  15   5       13.13       14.70      2.39 o
  -9   0   6        9.41       13.18      2.80 o
  -8   0   6        0.87        1.80      1.34 o
  -7   0   6        0.28       -0.93      1.07 o
  -6   0   6       58.07       50.63      2.74 o
  -5   0   6       61.07       45.45      3.21 o
  -4   0   6       24.67       21.37      1.34 o
  -3   0   6     1165.41     1206.37     21.40 o
  -2   0   6      507.26      557.90     10.39 o
  -1   0   6       86.76       77.06      4.78 o
   0   0   6     3223.27     3171.44     60.64 o
   1   0   6     1162.10     1138.99     14.07 o
   2   0   6    11197.16    11298.35    192.86 o
   3   0   6      385.59      386.88      8.03 o
   4   0   6      344.90      343.03      5.30 o
   5   0   6        4.00        4.02      0.65 o
   6   0   6        6.39        7.79      1.06 o
   7   0   6       24.19       23.68      3.85 o
   8   0   6        0.08       -0.90      0.90 o
   9   0   6        0.68       -1.17      1.40 o
  -9   1   6        1.66        1.73      3.67 o
  -8   1   6       34.16       28.53      1.79 o
  -7   1   6      100.25       99.77      3.26 o
  -6   1   6       26.43       30.18      1.61 o
  -5   1   6      172.78      157.71      3.15 o
  -4   1   6      431.26      428.64      5.59 o
  -3   1   6        0.04       -0.37      0.37 o
  -2   1   6      704.34      684.00      8.79 o
  -1   1   6      272.30      299.22      3.14 o
   0   1   6       13.06       13.46      0.74 o
   1   1   6      150.92      145.05      1.98 o
   2   1   6     1392.34     1349.19     13.76 o
   3   1   6      228.26      213.52      2.43 o
   4   1   6        0.57        2.76      1.27 o
   5   1   6        0.76       -0.10      0.37 o
   6   1   6        1.91        2.11      0.77 o
   7   1   6       46.59       47.55      2.42 o
   8   1   6        2.59        1.89      0.74 o
   9   1   6        3.79        5.27      3.62 o
  -9   2   6       27.39       27.12      2.64 o
  -8   2   6       12.88       17.05      1.72 o
  -7   2   6        4.15        5.21      1.00 o
  -6   2   6      150.27      144.45      3.16 o
  -5   2   6      422.15      408.95      6.24 o
  -4   2   6        0.12       -0.24      0.48 o
  -3   2   6       78.89       71.85      1.57 o
  -2   2   6     1125.93     1185.88     14.71 o
  -1   2   6       88.26       92.91      1.39 o
   0   2   6       13.67       12.80      0.66 o
   1   2   6        5.21        3.68      0.46 o
   2   2   6     2429.59     2494.88     24.93 o
   3   2   6      320.39      306.02      4.33 o
   4   2   6      119.45      128.86      2.37 o
   5   2   6       21.01       25.98      0.89 o
   6   2   6       18.66       18.93      1.04 o
   7   2   6        6.49        6.77      0.86 o
   8   2   6       38.70       38.48      2.06 o
   9   2   6        1.05        2.04      1.15 o
  -9   3   6       30.49       35.88      2.97 o
  -8   3   6        0.03        1.10      1.03 o
  -7   3   6       65.82       62.26      2.19 o
  -6   3   6        0.48        1.52      0.78 o
  -5   3   6     1024.25     1013.08     13.39 o
  -4   3   6      644.50      657.62      8.06 o
  -3   3   6       30.14       26.92      1.02 o
  -2   3   6        8.92        7.51      0.54 o
  -1   3   6      132.11      144.29      1.92 o
   0   3   6        0.25        0.70      0.27 o
   1   3   6       63.38       62.33      1.16 o
   2   3   6      580.75      609.11      6.93 o
   3   3   6       68.52       62.66      1.46 o
   4   3   6       10.84       10.51      0.69 o
   5   3   6       33.43       34.03      1.90 o
   6   3   6       28.85       32.22      1.28 o
   7   3   6       52.42       54.89      2.16 o
   8   3   6       87.26       87.12      3.24 o
   9   3   6       10.60        9.78      1.64 o
  -9   4   6        4.58        9.01      1.97 o
  -8   4   6        3.70        1.69      1.13 o
  -7   4   6        0.99       -0.05      0.82 o
  -6   4   6        1.25        1.48      0.82 o
  -5   4   6       87.16       84.33      2.37 o
  -4   4   6      388.59      379.05      5.13 o
  -3   4   6       26.41       27.84      1.07 o
  -2   4   6      115.93      106.33      1.60 o
  -1   4   6      332.66      333.37      3.53 o
   0   4   6       66.73       63.89      1.04 o
   1   4   6      350.02      355.99      4.04 o
   2   4   6        2.56        0.67      0.27 o
   3   4   6       19.17       27.18      1.02 o
   4   4   6      114.92      130.19      2.48 o
   5   4   6       66.30       63.19      1.36 o
   6   4   6        2.23        2.85      0.61 o
   7   4   6        0.02        0.43      0.65 o
   8   4   6       64.78       61.75      2.79 o
   9   4   6        1.12        1.59      1.23 o
  -9   5   6       23.50       28.22      5.19 o
  -8   5   6       18.37       26.86      2.09 o
  -7   5   6       11.02       12.32      1.29 o
  -6   5   6      214.46      205.08      4.05 o
  -5   5   6       71.95       65.93      2.14 o
  -4   5   6      167.56      171.01      2.96 o
  -3   5   6        2.70        4.27      0.59 o
  -2   5   6        4.53        4.89      0.49 o
  -1   5   6      130.64      145.69      2.04 o
   0   5   6      594.22      632.35      6.25 o
   1   5   6      141.48      161.94      2.17 o
   2   5   6        3.11        3.15      0.54 o
   3   5   6        0.48        1.63      0.33 o
   4   5   6       24.23       25.75      0.88 o
   5   5   6        6.76        6.54      0.72 o
   6   5   6        8.53        7.83      0.99 o
   7   5   6        8.32        9.31      1.40 o
   8   5   6       62.47       67.17      2.99 o
   9   5   6       19.43       20.16      2.06 o
  -8   6   6        0.00       -0.99      0.99 o
  -7   6   6        0.89       -0.87      0.87 o
  -6   6   6       16.97       17.10      1.85 o
  -5   6   6       81.88       82.49      2.40 o
  -4   6   6      639.46      644.37      8.10 o
  -3   6   6        8.96        6.94      0.62 o
  -2   6   6        9.36       14.08      0.72 o
  -1   6   6       63.16       69.33      1.29 o
   0   6   6       86.35       87.14      1.33 o
   1   6   6      104.94      103.05      2.25 o
   2   6   6       13.90       11.98      0.83 o
   3   6   6       38.48       35.65      1.22 o
   4   6   6       78.18       81.58      1.89 o
   5   6   6       20.52       27.44      1.45 o
   6   6   6        1.36        3.93      1.03 o
   7   6   6        1.29        2.83      1.09 o
   8   6   6       11.38       14.08      1.68 o
  -8   7   6        4.27        4.71      1.39 o
  -7   7   6        1.27        2.17      1.13 o
  -6   7   6        0.02       -0.68      0.76 o
  -5   7   6        4.20        3.29      0.90 o
  -4   7   6      147.03      150.47      2.58 o
  -3   7   6      287.64      307.27      4.66 o
  -2   7   6        1.90        0.75      0.43 o
  -1   7   6        9.32        7.52      0.62 o
   0   7   6       20.60       17.19      0.85 o
   1   7   6       52.84       51.04      1.29 o
   2   7   6       10.46       10.99      1.15 o
   3   7   6       63.85       60.60      2.24 o
   4   7   6        4.92        4.28      0.77 o
   5   7   6        0.06       -0.55      0.65 o
   6   7   6       29.50       33.49      1.98 o
   7   7   6        1.01        1.42      1.03 o
   8   7   6        0.05        0.76      1.92 o
  -8   8   6        8.29        7.62      1.99 o
  -7   8   6       64.58       70.75      5.48 o
  -6   8   6        8.45        9.78      1.36 o
  -5   8   6       24.74       21.74      1.47 o
  -4   8   6      372.75      348.02      4.66 o
  -3   8   6      787.17      734.64      9.54 o
  -2   8   6       34.61       37.39      1.65 o
  -1   8   6        9.81        9.05      0.91 o
   0   8   6      134.11      127.40      2.27 o
   1   8   6      594.67      586.66      7.19 o
   2   8   6        0.59        0.18      0.63 o
   3   8   6      100.65      105.54      3.25 o
   4   8   6        0.07       -0.09      0.66 o
   5   8   6        6.73        7.22      1.01 o
   6   8   6        0.02       -0.07      1.11 o
   7   8   6        0.29       -0.43      1.01 o
   8   8   6       31.42       36.06      2.63 o
  -7   9   6       58.36       72.11      4.96 o
  -6   9   6        4.46        5.42      1.28 o
  -5   9   6       76.85       79.30      2.80 o
  -4   9   6       41.59       30.85      1.49 o
  -3   9   6        0.01        0.57      0.60 o
  -2   9   6      128.30      114.79      3.32 o
  -1   9   6        9.90        9.00      0.98 o
   0   9   6       73.44       72.24      1.63 o
   1   9   6        3.09        1.51      0.82 o
   2   9   6        0.77        2.53      0.85 o
   3   9   6        1.37        1.43      0.80 o
   4   9   6       46.63       45.38      2.04 o
   5   9   6        8.23        7.10      1.29 o
   6   9   6        0.51        0.24      0.99 o
   7   9   6        4.26        4.00      1.37 o
  -7  10   6        0.07        4.07      2.22 o
  -6  10   6       60.71       72.90      3.75 o
  -5  10   6       10.76       12.93      1.89 o
  -4  10   6        0.51       -0.05      0.70 o
  -3  10   6      143.74      129.62      3.08 o
  -2  10   6       68.60       63.33      2.07 o
  -1  10   6        1.14        0.00      0.70 o
   0  10   6        3.17        2.24      0.77 o
   1  10   6       28.84       26.91      1.71 o
   2  10   6      319.45      335.66     10.15 o
   3  10   6       61.74       61.76      2.66 o
   4  10   6        0.91       -0.09      0.98 o
   5  10   6       24.58       20.16      1.93 o
   6  10   6       17.54       15.86      1.88 o
   7  10   6        0.07        0.48      1.20 o
  -6  11   6        9.16       17.75      2.43 o
  -5  11   6       26.96       31.19      2.71 o
  -4  11   6        2.95        1.66      0.92 o
  -3  11   6       38.14       36.88      2.35 o
  -2  11   6      148.25      129.25      3.10 o
  -1  11   6       21.81       19.52      1.35 o
   0  11   6       11.83       10.39      1.29 o
   1  11   6        3.84        3.60      1.03 o
   2  11   6       61.79       64.94      2.99 o
   3  11   6       82.78       88.66      6.59 o
   4  11   6       81.17       80.97      4.67 o
   5  11   6       21.86       16.86      1.91 o
   6  11   6       33.10       36.19      2.72 o
  -5  12   6       35.11       39.81      3.21 o
  -4  12   6       14.09       13.26      1.70 o
  -3  12   6        0.21        0.69      1.02 o
  -2  12   6        2.22        2.45      1.08 o
  -1  12   6        4.76        4.78      0.96 o
   0  12   6       18.64       15.37      1.50 o
   1  12   6       48.33       53.31      5.95 o
   2  12   6        2.04        1.77      1.26 o
   3  12   6       21.71       21.18      2.09 o
   4  12   6       90.04       86.55      5.13 o
   5  12   6       49.58       62.36      7.58 o
  -4  13   6       31.96       33.00      2.42 o
  -3  13   6        8.57        6.52      1.69 o
  -2  13   6        0.10        2.09      1.17 o
  -1  13   6        0.00        0.04      1.26 o
   0  13   6       20.58       21.09      1.86 o
   1  13   6       85.35       84.09      5.13 o
   2  13   6       42.46       41.88      2.94 o
   3  13   6        7.51        5.07      2.74 o
   4  13   6       42.23       42.77      3.09 o
  -3  14   6        1.02       -0.41      1.46 o
  -2  14   6        4.79        3.99      2.10 o
  -1  14   6        2.12        4.29      1.30 o
   0  14   6       12.42       16.56      2.45 o
   1  14   6       12.31       12.76      3.09 o
   2  14   6        9.93       16.67      2.13 o
   3  14   6       14.03       17.20      2.18 o
  -9   1   7        0.14       -0.14      1.46 o
  -8   1   7       38.53       43.00      2.17 o
  -7   1   7       17.90       16.94      1.73 o
  -6   1   7      401.09      345.78      5.72 o
  -5   1   7        3.37        0.68      0.87 o
  -4   1   7       35.10       39.20      1.33 o
  -3   1   7        0.05       -0.40      0.46 o
  -2   1   7      384.64      407.98      5.61 o
  -1   1   7      104.72       97.74      1.63 o
   0   1   7       11.81       13.96      0.57 o
   1   1   7        0.06        0.34      0.31 o
   2   1   7     1217.00     1283.39     14.42 o
   3   1   7      387.75      392.80      5.99 o
   4   1   7       71.06       72.43      1.40 o
   5   1   7        0.89        0.83      0.39 o
   6   1   7       86.24       86.59      2.02 o
   7   1   7        1.54       -0.16      0.62 o
   8   1   7        0.79        0.07      0.69 o
   9   1   7        0.02        0.51      1.11 o
  -9   2   7       35.28       44.29      4.61 o
  -8   2   7       97.64      121.49      4.29 o
  -7   2   7       44.03       37.30      1.92 o
  -6   2   7       56.46       45.98      1.91 o
  -5   2   7        1.46       -0.01      0.71 o
  -4   2   7        1.61        1.52      0.74 o
  -3   2   7        0.06        0.18      0.43 o
  -2   2   7       58.73       68.76      2.00 o
  -1   2   7        9.14        9.56      0.59 o
   0   2   7       78.08       85.83      1.33 o
   1   2   7        4.84        4.06      0.54 o
   2   2   7       35.92       36.87      1.14 o
   3   2   7       26.03       23.81      0.99 o
   4   2   7      150.89      140.91      2.55 o
   5   2   7        3.44        5.12      0.49 o
   6   2   7       19.72       20.71      1.06 o
   7   2   7        1.08        2.12      0.68 o
   8   2   7       75.80       74.26      2.91 o
   9   2   7        4.16        4.92      1.31 o
  -9   3   7       50.88       69.84      6.30 o
  -8   3   7        6.86        5.63      2.93 o
  -7   3   7        7.04        6.84      1.15 o
  -6   3   7       21.59       22.72      1.50 o
  -5   3   7       45.59       51.45      1.92 o
  -4   3   7       11.30       11.54      0.90 o
  -3   3   7      166.73      155.08      2.58 o
  -2   3   7       74.64       84.29      1.52 o
  -1   3   7       36.86       30.93      0.89 o
   0   3   7      143.61      156.54      2.33 o
   1   3   7       79.75       77.30      1.54 o
   2   3   7      487.57      505.87      7.37 o
   3   3   7      106.13      115.30      2.14 o
   4   3   7        3.37        3.85      1.07 o
   5   3   7       30.65       28.77      0.86 o
   6   3   7        0.00        1.58      0.56 o
   7   3   7        0.10        0.20      0.60 o
   8   3   7       31.31       33.90      2.13 o
   9   3   7       25.50       29.73      2.29 o
  -9   4   7        4.08        6.06      2.57 o
  -8   4   7        8.95       14.02      1.68 o
  -7   4   7       50.20       53.75      2.19 o
  -6   4   7        0.02       -0.11      0.78 o
  -5   4   7       97.17      104.53      2.64 o
  -4   4   7      187.69      189.84      3.19 o
  -3   4   7      400.44      395.32      5.20 o
  -2   4   7      172.09      168.65      5.63 o
  -1   4   7      503.04      502.66      5.58 o
   0   4   7      383.12      414.94      4.67 o
   1   4   7       72.96       77.88      1.30 o
   2   4   7      321.71      329.43      4.79 o
   3   4   7       19.88       21.33      0.93 o
   4   4   7      217.17      223.75      5.69 o
   5   4   7      202.91      193.63      4.82 o
   6   4   7        5.86        7.27      0.76 o
   7   4   7        1.34        0.83      0.79 o
   8   4   7        0.24       -0.47      1.40 o
   9   4   7       14.40       17.09      1.93 o
  -8   5   7        1.91        0.89      1.11 o
  -7   5   7       36.67       38.64      2.59 o
  -6   5   7       11.76       15.85      1.62 o
  -5   5   7       57.73       56.98      2.04 o
  -4   5   7      174.27      176.91      3.39 o
  -3   5   7        0.34       -0.07      0.45 o
  -2   5   7       26.75       28.57      1.42 o
  -1   5   7      181.39      167.17      2.93 o
   0   5   7      345.55      371.87      3.97 o
   1   5   7      161.66      144.43      2.05 o
   2   5   7        0.45        0.58      0.29 o
   3   5   7        5.44        6.92      0.59 o
   4   5   7        1.15        1.27      0.31 o
   5   5   7        0.35        0.51      0.46 o
   6   5   7        3.54        3.86      0.80 o
   7   5   7        0.03       -0.77      0.84 o
   8   5   7       34.88       34.98      2.27 o
  -8   6   7        0.22       -1.03      1.42 o
  -7   6   7       79.94       99.70      3.43 o
  -6   6   7        2.15        4.09      0.94 o
  -5   6   7       65.88       68.30      2.23 o
  -4   6   7      501.75      493.31      6.53 o
  -3   6   7      130.07      138.39      2.17 o
  -2   6   7       12.62       13.23      0.83 o
  -1   6   7      174.79      170.99      2.71 o
   0   6   7        7.17        6.84      0.45 o
   1   6   7       22.95       23.01      1.24 o
   2   6   7       19.49       19.02      0.81 o
   3   6   7        8.21        8.43      0.68 o
   4   6   7      193.68      201.45      3.99 o
   5   6   7       15.18       15.21      1.20 o
   6   6   7       10.13       11.27      1.77 o
   7   6   7        1.85        3.73      1.03 o
   8   6   7       15.76       19.72      4.61 o
  -8   7   7        8.44       11.01      2.18 o
  -7   7   7        3.86        6.23      1.74 o
  -6   7   7        1.20       -0.42      1.12 o
  -5   7   7        4.18        3.84      1.12 o
  -4   7   7       21.09       19.90      1.87 o
  -3   7   7      728.83      686.40      8.82 o
  -2   7   7        9.34       10.25      0.81 o
  -1   7   7       20.03       22.53      0.96 o
   0   7   7        2.18        1.18      0.83 o
   1   7   7        1.33        2.27      0.64 o
   2   7   7      141.59      152.67      4.37 o
   3   7   7       82.91       82.18      2.66 o
   4   7   7        1.01        1.53      0.75 o
   5   7   7       35.06       33.30      1.68 o
   6   7   7        1.03        0.76      0.88 o
   7   7   7       12.55       13.51      1.63 o
   8   7   7        2.67        2.20      1.23 o
  -7   8   7       96.96      127.65      7.93 o
  -6   8   7        1.14        0.70      1.57 o
  -5   8   7        1.38        0.96      0.88 o
  -4   8   7       39.54       45.35      1.90 o
  -3   8   7       18.97       23.00      1.10 o
  -2   8   7       14.89       16.20      0.97 o
  -1   8   7       37.39       35.68      1.82 o
   0   8   7       12.32       12.27      0.83 o
   1   8   7       16.61       15.93      0.89 o
   2   8   7        6.10        7.39      2.92 o
   3   8   7       57.01       52.58      3.50 o
   4   8   7        0.00       -0.84      0.84 o
   5   8   7       62.81       68.81      2.72 o
   6   8   7       45.77       38.48      2.26 o
   7   8   7       26.22       24.56      2.04 o
  -7   9   7       10.69       13.75      2.24 o
  -6   9   7       59.89       69.16      4.24 o
  -5   9   7       30.49       36.06      1.92 o
  -4   9   7        4.49        2.44      0.96 o
  -3   9   7      101.23       86.24      2.45 o
  -2   9   7       88.61       85.93      2.37 o
  -1   9   7        1.15        0.14      0.69 o
   0   9   7        0.85        0.96      0.52 o
   1   9   7       84.69       84.23      2.27 o
   2   9   7        2.45        2.84      1.06 o
   3   9   7      325.64      312.06      7.11 o
   4   9   7       42.67       44.01      2.03 o
   5   9   7        3.33        2.61      1.75 o
   6   9   7        0.62        1.28      1.12 o
   7   9   7        3.80        4.85      1.37 o
  -6  10   7       20.73       22.90      2.57 o
  -5  10   7       10.76       16.04      1.45 o
  -4  10   7       10.72       10.77      1.09 o
  -3  10   7      100.95       86.62      5.22 o
  -2  10   7       48.25       47.56      1.90 o
  -1  10   7       39.89       37.96      1.83 o
   0  10   7      178.75      184.42      5.03 o
   1  10   7        5.98        6.61      1.31 o
   2  10   7      124.36      128.78      6.77 o
   3  10   7       56.26       53.67      2.60 o
   4  10   7        3.87        3.46      1.18 o
   5  10   7       13.44       13.32      1.75 o
   6  10   7       30.33       29.07      3.44 o
  -6  11   7       11.67       12.68      2.26 o
  -5  11   7       10.29       11.76      2.09 o
  -4  11   7        0.09        1.50      1.20 o
  -3  11   7        0.03       -0.49      0.84 o
  -2  11   7       19.50       25.35      1.59 o
  -1  11   7        0.47       -0.71      0.71 o
   0  11   7        5.92        4.92      0.96 o
   1  11   7       12.83        8.90      1.48 o
   2  11   7       36.06       43.56      2.69 o
   3  11   7       13.59       16.36      1.81 o
   4  11   7        0.21       -0.67      1.06 o
   5  11   7        0.32        0.27      1.06 o
   6  11   7        7.82        9.93      2.22 o
  -5  12   7        0.10        0.85      1.45 o
  -4  12   7        1.47        0.08      1.07 o
  -3  12   7       21.81       32.42      3.82 o
  -2  12   7       22.10       10.16      1.41 o
  -1  12   7       60.22       66.46      2.30 o
   0  12   7        6.64        5.39      2.57 o
   1  12   7        5.09        5.23      1.40 o
   2  12   7       93.69       94.81      6.53 o
   3  12   7        1.30        4.66      1.37 o
   4  12   7       13.53       14.26      1.88 o
   5  12   7        4.73        2.98      1.37 o
  -4  13   7        4.07        5.78      1.56 o
  -3  13   7        1.85        5.88      2.16 o
  -2  13   7       48.01       54.39      2.94 o
  -1  13   7       15.50       14.84      2.02 o
   0  13   7       38.87       41.42      2.94 o
   1  13   7       40.55       37.58      3.03 o
   2  13   7        0.08       -1.17      1.17 o
   3  13   7       19.32       18.19      2.13 o
   4  13   7        5.23        7.53      1.68 o
  -2  14   7       34.14       39.55      4.43 o
  -1  14   7       10.94       12.47      2.06 o
   0  14   7       16.22       15.35      2.14 o
   1  14   7       20.59       21.55      2.62 o
   2  14   7        2.96        2.86      2.33 o
  -9   0   8       31.23       44.80      4.90 o
  -8   0   8        0.27       -1.31      1.31 o
  -7   0   8       16.67       13.80      1.90 o
  -6   0   8      253.89      232.98      9.86 o
  -5   0   8       48.48       58.10      6.07 o
  -4   0   8        0.64       -0.51      0.86 o
  -3   0   8       25.04       22.55      4.08 o
  -2   0   8      718.56      786.44     15.98 o
  -1   0   8      924.49      970.98     21.84 o
   0   0   8       87.37       77.11      2.20 o
   1   0   8      187.52      186.41      3.32 o
   2   0   8       31.72       30.57      0.97 o
   3   0   8       10.64        8.87      1.98 o
   4   0   8        1.03        3.38      0.53 o
   5   0   8       32.84       32.85      2.33 o
   6   0   8       47.74       46.25      2.07 o
   7   0   8       45.01       44.86      5.89 o
   8   0   8        0.03       -0.57      0.98 o
   9   0   8        2.30        2.10      1.63 o
  -9   1   8        9.51       14.85      2.31 o
  -8   1   8        0.03        0.70      0.98 o
  -7   1   8        1.31        2.02      0.96 o
  -6   1   8      126.83      119.23      2.98 o
  -5   1   8        9.67        9.08      1.02 o
  -4   1   8       22.13       21.89      1.30 o
  -3   1   8        0.61        0.31      0.50 o
  -2   1   8      115.95      116.68      3.33 o
  -1   1   8       51.88       53.99      1.30 o
   0   1   8        0.12        1.54      0.36 o
   1   1   8       13.74       15.72      0.58 o
   2   1   8        5.99        5.07      0.93 o
   3   1   8       18.27       23.68      1.01 o
   4   1   8      389.81      384.40      5.42 o
   5   1   8       10.03       13.65      0.87 o
   6   1   8       14.75       15.63      1.46 o
   7   1   8        7.07        7.46      0.88 o
   8   1   8        3.31        2.70      2.04 o
   9   1   8        0.98       -0.17      1.07 o
  -9   2   8        6.12       10.00      1.89 o
  -8   2   8        3.25        3.01      1.09 o
  -7   2   8       22.22       23.18      1.63 o
  -6   2   8       15.74       12.00      1.25 o
  -5   2   8       84.51       74.82      2.24 o
  -4   2   8      401.44      395.90      7.68 o
  -3   2   8      199.11      190.75      3.13 o
  -2   2   8        1.52        1.07      0.40 o
  -1   2   8        0.00        0.07      0.27 o
   0   2   8      604.07      626.56      7.50 o
   1   2   8        0.08       -0.09      0.29 o
   2   2   8      157.27      173.54      3.26 o
   3   2   8      140.69      139.12      2.31 o
   4   2   8      140.88      134.07      2.95 o
   5   2   8        0.17        2.18      0.70 o
   6   2   8        6.25        7.25      0.76 o
   7   2   8       42.45       39.28      1.57 o
   8   2   8       21.79       20.43      1.77 o
  -9   3   8        0.64        1.75      2.22 o
  -8   3   8       21.24       20.35      2.11 o
  -7   3   8        0.02        0.63      0.91 o
  -6   3   8       47.71       38.31      2.40 o
  -5   3   8        0.19       -0.85      1.40 o
  -4   3   8      544.05      549.17      7.86 o
  -3   3   8        0.50        0.48      0.48 o
  -2   3   8       39.75       43.97      1.11 o
  -1   3   8       23.75       29.67      1.01 o
   0   3   8      269.75      280.04      4.28 o
   1   3   8       28.79       28.24      0.86 o
   2   3   8        1.57        4.63      0.66 o
   3   3   8       41.28       45.55      1.77 o
   4   3   8      167.34      153.28      5.74 o
   5   3   8       48.89       45.44      1.97 o
   6   3   8       18.65       19.26      1.03 o
   7   3   8        0.25        0.90      0.70 o
   8   3   8        5.60        6.17      2.45 o
  -8   4   8        0.04        0.45      1.51 o
  -7   4   8       16.98       18.44      1.56 o
  -6   4   8       14.41       12.46      1.25 o
  -5   4   8      538.17      531.53     12.46 o
  -4   4   8      238.24      232.16      5.59 o
  -3   4   8      240.71      240.46      7.18 o
  -2   4   8       64.07       68.14      1.39 o
  -1   4   8        0.04        0.07      0.42 o
   0   4   8        0.16        0.37      0.31 o
   1   4   8        1.25        1.46      0.73 o
   2   4   8        7.11        8.31      0.67 o
   3   4   8        0.05        0.26      0.53 o
   4   4   8      172.41      167.53      3.51 o
   5   4   8        1.03        0.76      0.66 o
   6   4   8        0.01       -0.53      0.53 o
   7   4   8        9.23        9.30      1.20 o
   8   4   8       18.51       22.89      1.91 o
  -8   5   8        7.34        7.30      1.89 o
  -7   5   8        6.74        9.31      1.52 o
  -6   5   8       37.45       37.17      2.29 o
  -5   5   8       62.21       61.00      3.18 o
  -4   5   8     1109.51     1135.00     20.31 o
  -3   5   8      590.96      589.78      8.09 o
  -2   5   8        0.64        0.92      0.48 o
  -1   5   8      196.10      204.44      3.08 o
   0   5   8       40.14       35.73      1.29 o
   1   5   8      353.15      376.48      4.59 o
   2   5   8       38.67       41.54      1.47 o
   3   5   8        0.00        0.25      0.43 o
   4   5   8       13.91       17.70      1.06 o
   5   5   8       39.31       40.77      1.49 o
   6   5   8        0.09        0.70      0.65 o
   7   5   8        0.51        0.79      0.86 o
   8   5   8       25.50       28.50      2.33 o
  -8   6   8       12.51       11.92      3.21 o
  -7   6   8        2.24        3.95      1.38 o
  -6   6   8        1.09       -0.64      1.01 o
  -5   6   8        2.47        5.07      1.18 o
  -4   6   8        1.98        1.42      0.84 o
  -3   6   8        0.80        1.08      0.65 o
  -2   6   8        9.50       11.19      0.77 o
  -1   6   8        1.08        0.74      0.47 o
   0   6   8       29.43       29.90      1.24 o
   1   6   8      212.96      208.69      3.23 o
   2   6   8        4.12        2.34      0.46 o
   3   6   8       23.70       25.92      3.44 o
   4   6   8        2.60        1.58      0.64 o
   5   6   8        3.72        3.00      0.76 o
   6   6   8        1.31        1.52      0.78 o
   7   6   8        0.01        1.44      0.95 o
   8   6   8        0.07        1.02      1.92 o
  -7   7   8        8.32       11.01      2.10 o
  -6   7   8        1.14        3.82      1.21 o
  -5   7   8        2.03        2.12      0.88 o
  -4   7   8        0.00       -0.71      0.71 o
  -3   7   8       77.95       77.62      1.82 o
  -2   7   8       12.28       16.90      1.21 o
  -1   7   8        0.11       -0.22      0.49 o
   0   7   8       15.12       15.69      0.92 o
   1   7   8        5.69        5.78      0.75 o
   2   7   8       10.95       13.63      1.45 o
   3   7   8       21.03       19.01      1.38 o
   4   7   8        0.47        0.53      0.63 o
   5   7   8       11.69        8.84      1.22 o
   6   7   8        2.90        3.64      0.99 o
   7   7   8        0.95        1.10      1.03 o
  -7   8   8        0.09       -1.42      1.42 o
  -6   8   8        2.18        1.33      0.98 o
  -5   8   8       70.31       70.81      2.68 o
  -4   8   8        0.38        0.28      0.84 o
  -3   8   8      183.53      174.30      3.23 o
  -2   8   8      180.20      180.20      3.61 o
  -1   8   8       72.84       71.32      1.81 o
   0   8   8        1.54        2.23      0.58 o
   1   8   8      418.35      433.56      6.42 o
   2   8   8      395.21      413.90      8.70 o
   3   8   8       11.96       10.79      1.29 o
   4   8   8        6.24        9.71      1.11 o
   5   8   8        1.93        2.48      1.01 o
   6   8   8        0.66        1.19      0.97 o
   7   8   8        1.07        0.19      1.06 o
  -7   9   8       39.33       57.47      4.84 o
  -6   9   8       94.79      106.13      3.67 o
  -5   9   8        5.43        7.70      1.19 o
  -4   9   8        1.96        4.20      0.99 o
  -3   9   8        2.01        0.83      0.74 o
  -2   9   8        0.39        1.10      0.77 o
  -1   9   8       13.37       14.90      1.01 o
   0   9   8        0.33        0.03      1.27 o
   1   9   8      105.24      112.53      3.15 o
   2   9   8      168.41      174.51      4.78 o
   3   9   8      152.71      165.44      4.65 o
   4   9   8        9.11       10.78      1.40 o
   5   9   8       27.59       28.43      2.04 o
   6   9   8        7.31        8.52      1.63 o
  -6  10   8        0.10       -1.26      1.26 o
  -5  10   8        3.56        1.79      1.14 o
  -4  10   8        3.15        4.07      0.98 o
  -3  10   8        1.92        4.73      0.89 o
  -2  10   8        5.66        8.78      1.11 o
  -1  10   8       11.57       11.52      1.16 o
   0  10   8       34.36       32.15      1.90 o
   1  10   8        0.72        0.39      1.03 o
   2  10   8       42.30       42.77      3.79 o
   3  10   8        0.01       -0.54      0.98 o
   4  10   8        2.46        3.04      1.20 o
   5  10   8        5.08        7.62      1.42 o
   6  10   8        1.22        1.16      1.14 o
  -5  11   8        6.43        6.28      1.84 o
  -4  11   8        2.38        3.83      1.09 o
  -3  11   8       10.01        9.51      1.21 o
  -2  11   8        0.50       -0.80      0.80 o
  -1  11   8       34.25       31.61      3.22 o
   0  11   8        0.01       -1.24      1.69 o
   1  11   8        8.00       11.07      1.57 o
   2  11   8      102.08       92.30      3.61 o
   3  11   8      178.75      172.18      5.15 o
   4  11   8        1.25        0.70      1.18 o
   5  11   8        0.00        2.42      1.40 o
  -4  12   8       12.62       12.34      1.69 o
  -3  12   8        1.19        0.37      1.44 o
  -2  12   8        0.91        0.85      1.31 o
  -1  12   8       10.14       12.52      1.51 o
   0  12   8        0.26       -0.63      1.05 o
   1  12   8        0.37       -0.69      1.15 o
   2  12   8       16.57       14.93      1.93 o
   3  12   8       46.93       44.52      2.80 o
   4  12   8        2.85        4.84      1.51 o
  -3  13   8       10.75       15.34      2.31 o
  -2  13   8        1.74        0.99      1.36 o
  -1  13   8        2.07        1.20      1.37 o
   0  13   8        4.25        4.72      1.48 o
   1  13   8        5.55        4.30      1.46 o
   2  13   8        5.52        5.29      1.54 o
   3  13   8        0.62        1.89      1.75 o
  -8   1   9        0.50        0.79      1.29 o
  -7   1   9        0.82        1.55      0.94 o
  -6   1   9        1.67        0.64      0.84 o
  -5   1   9       74.80       70.27      2.19 o
  -4   1   9       95.16       90.25      2.31 o
  -3   1   9       76.87       76.05      1.97 o
  -2   1   9      112.35      124.82      2.15 o
  -1   1   9      336.92      351.75      5.48 o
   0   1   9        0.14        0.50      0.41 o
   1   1   9      186.65      181.94      2.79 o
   2   1   9      169.20      160.27      2.84 o
   3   1   9      831.43      820.59     10.78 o
   4   1   9       11.09       12.94      1.43 o
   5   1   9        3.49        2.49      0.60 o
   6   1   9       11.86       11.97      0.88 o
   7   1   9        0.69        0.27      0.63 o
   8   1   9        0.33        1.63      0.95 o
  -8   2   9       36.58       44.50      2.78 o
  -7   2   9        0.00        3.00      1.23 o
  -6   2   9       29.79       33.60      1.83 o
  -5   2   9        0.10       -0.69      0.69 o
  -4   2   9      687.65      688.60     12.71 o
  -3   2   9      447.69      455.44      7.22 o
  -2   2   9        5.67        4.28      0.54 o
  -1   2   9       74.98       80.04      1.52 o
   0   2   9       13.66       19.30      0.88 o
   1   2   9       11.98       14.46      0.57 o
   2   2   9        7.23        6.70      0.73 o
   3   2   9      360.51      336.38      5.20 o
   4   2   9      103.03       98.77      2.71 o
   5   2   9        4.45        3.01      0.75 o
   6   2   9        4.45        3.76      0.64 o
   7   2   9        0.00        1.05      0.69 o
   8   2   9       27.82       29.19      2.01 o
  -8   3   9       47.32       60.30      5.97 o
  -7   3   9        5.02        4.96      1.31 o
  -6   3   9        2.33        0.78      1.08 o
  -5   3   9       14.18       13.23      1.74 o
  -4   3   9      156.55      150.94      3.74 o
  -3   3   9        7.70        7.82      1.14 o
  -2   3   9       21.28       23.17      1.31 o
  -1   3   9       28.95       31.01      1.19 o
   0   3   9       20.97       19.12      0.78 o
   1   3   9       23.73       21.55      0.79 o
   2   3   9       33.30       38.57      1.73 o
   3   3   9      153.53      147.53      2.86 o
   4   3   9       41.02       43.42      1.68 o
   5   3   9       33.14       35.66      2.80 o
   6   3   9        5.93        5.59      0.76 o
   7   3   9        1.09        0.78      1.63 o
   8   3   9        1.36        0.13      0.98 o
  -8   4   9        5.15        8.28      2.01 o
  -7   4   9        7.28        8.79      1.51 o
  -6   4   9       28.82       24.51      3.41 o
  -5   4   9        0.23        0.75      0.98 o
  -4   4   9        3.91        3.45      1.56 o
  -3   4   9       37.39       35.52      1.42 o
  -2   4   9       47.75       46.75      1.68 o
  -1   4   9       62.54       62.13      1.54 o
   0   4   9      253.24      252.12      3.63 o
   1   4   9        8.97       13.38      0.85 o
   2   4   9       91.40       97.76      4.26 o
   3   4   9       76.74       82.05      2.70 o
   4   4   9       98.32       97.56      2.54 o
   5   4   9        5.33        3.01      1.15 o
   6   4   9        1.81        1.15      0.74 o
   7   4   9       15.06       15.48      1.38 o
   8   4   9        0.46        0.58      1.52 o
  -8   5   9        0.29        1.67      1.61 o
  -7   5   9        3.01       -0.22      1.14 o
  -6   5   9        2.63        3.16      1.22 o
  -5   5   9       15.32       17.85      1.68 o
  -4   5   9       66.91       68.55      2.22 o
  -3   5   9      294.00      294.23      4.43 o
  -2   5   9       25.84       27.01      1.18 o
  -1   5   9       40.17       44.42      1.13 o
   0   5   9       29.11       25.13      1.24 o
   1   5   9       27.14       25.51      1.20 o
   2   5   9        2.10        2.41      0.35 o
   3   5   9       25.85       26.48      2.57 o
   4   5   9        7.00        6.86      1.31 o
   5   5   9       35.58       37.07      3.15 o
   6   5   9        0.34        0.93      0.71 o
   7   5   9        0.53        1.22      0.88 o
   8   5   9        0.28       -0.70      1.01 o
  -7   6   9        5.72        8.73      2.50 o
  -6   6   9       12.64       12.04      1.63 o
  -5   6   9       45.44       44.44      2.42 o
  -4   6   9       53.96       48.83      2.09 o
  -3   6   9        0.33        0.74      0.67 o
  -2   6   9       24.23       22.02      1.02 o
  -1   6   9       10.06       12.54      0.77 o
   0   6   9        1.38        0.99      0.47 o
   1   6   9      312.11      292.45      4.69 o
   2   6   9       39.91       39.75      2.23 o
   3   6   9        0.21        0.62      0.76 o
   4   6   9        4.21        4.63      0.74 o
   5   6   9       10.57        8.81      1.01 o
   6   6   9        2.43        2.50      0.82 o
   7   6   9        2.01        0.61      0.90 o
  -7   7   9       17.70       23.38      2.67 o
  -6   7   9        4.40        2.53      1.30 o
  -5   7   9        2.11        2.01      0.96 o
  -4   7   9       20.48       18.78      1.44 o
  -3   7   9      288.78      281.03      5.91 o
  -2   7   9      164.25      145.17      3.11 o
  -1   7   9       29.75       25.95      1.40 o
   0   7   9        0.03       -0.15      0.58 o
   1   7   9       22.76       23.57      1.27 o
   2   7   9      155.88      163.06      3.30 o
   3   7   9        4.50        6.85      0.99 o
   4   7   9        0.02       -0.33      0.63 o
   5   7   9        6.61        6.03      1.46 o
   6   7   9        8.51        9.82      1.25 o
   7   7   9        0.27        0.07      0.95 o
  -7   8   9        1.86        1.93      1.74 o
  -6   8   9       49.20       65.32      2.85 o
  -5   8   9       17.54       21.53      1.66 o
  -4   8   9       44.43       44.43      2.11 o
  -3   8   9       23.10       25.39      1.41 o
  -2   8   9       94.42      105.45      2.71 o
  -1   8   9       36.92       38.96      2.29 o
   0   8   9        2.88        1.35      0.68 o
   1   8   9        0.03        0.56      0.63 o
   2   8   9        3.18        4.09      1.03 o
   3   8   9       10.61        9.35      1.23 o
   4   8   9        6.67        5.11      1.11 o
   5   8   9       30.84       32.38      2.03 o
   6   8   9        3.24        1.34      1.03 o
  -6   9   9       26.79       28.40      3.73 o
  -5   9   9       25.59       26.57      1.82 o
  -4   9   9       23.10       22.92      1.59 o
  -3   9   9       48.25       37.75      1.71 o
  -2   9   9      337.66      325.71      6.57 o
  -1   9   9        8.06        5.41      1.20 o
   0   9   9        6.44        6.29      1.11 o
   1   9   9        3.13        3.69      0.96 o
   2   9   9       13.30       13.54      1.53 o
   3   9   9       37.55       39.09      2.29 o
   4   9   9       17.77       19.81      2.39 o
   5   9   9        9.40       11.49      1.51 o
   6   9   9        6.56        4.51      1.29 o
  -5  10   9       30.84       42.72      2.62 o
  -4  10   9        0.67       -0.19      1.27 o
  -3  10   9        2.18       -0.09      0.87 o
  -2  10   9        0.04       -0.42      1.14 o
  -1  10   9      170.41      162.12      7.82 o
   0  10   9       11.84       12.85      1.40 o
   1  10   9        5.49        6.90      1.21 o
   2  10   9       45.65       39.76      2.47 o
   3  10   9       35.19       42.58      2.58 o
   4  10   9        0.69        1.62      1.12 o
   5  10   9        9.74       10.68      1.57 o
  -5  11   9        1.27        3.27      2.68 o
  -4  11   9        0.31       -0.25      1.48 o
  -3  11   9        0.08        0.73      1.19 o
  -2  11   9       30.96       30.30      2.11 o
  -1  11   9        0.23       -0.49      1.40 o
   0  11   9        0.31       -0.90      0.90 o
   1  11   9        0.43        1.34      1.40 o
   2  11   9       49.03       55.69      2.99 o
   3  11   9       17.01       23.19      2.16 o
   4  11   9       26.21       25.54      3.67 o
  -3  12   9        1.60        3.25      1.28 o
  -2  12   9       11.55        7.86      1.85 o
  -1  12   9        4.41        1.17      1.70 o
   0  12   9        6.42        3.73      1.40 o
   1  12   9        7.46        7.84      2.27 o
   2  12   9       15.25       18.61      2.10 o
   3  12   9       72.18       71.60      3.45 o
  -2  13   9        6.05        3.29      1.69 o
  -1  13   9        5.20        7.01      1.76 o
   0  13   9        0.35        1.85      1.37 o
   1  13   9        0.76        1.60      1.29 o
  -8   0  10       19.10       28.81      4.20 o
  -7   0  10      137.71      162.62      8.05 o
  -6   0  10       32.26       21.93      3.50 o
  -5   0  10      155.47      143.14      6.88 o
  -4   0  10      241.83      234.59      8.87 o
  -3   0  10        5.18        4.90      1.75 o
  -2   0  10        0.55        1.23      1.52 o
  -1   0  10       63.99       61.94      2.67 o
   0   0  10       43.18       35.50      3.38 o
   1   0  10        1.33        0.19      0.61 o
   2   0  10       11.27       13.03      0.88 o
   3   0  10      592.63      578.53     10.13 o
   4   0  10      247.09      250.32      5.41 o
   5   0  10       82.40       88.55      3.44 o
   6   0  10       13.79       11.27      1.25 o
   7   0  10        8.32        8.87      1.63 o
   8   0  10        2.61        4.08      1.63 o
  -8   1  10       20.19       28.39      3.05 o
  -7   1  10       32.85       36.47      3.09 o
  -6   1  10       32.40       28.32      4.32 o
  -5   1  10       32.22       33.34      2.64 o
  -4   1  10        0.82       -1.52      1.52 o
  -3   1  10        0.00        0.92      2.97 o
  -2   1  10        5.55        4.21      0.86 o
  -1   1  10        1.88        1.55      0.75 o
   0   1  10       13.10       12.82      0.99 o
   1   1  10       46.20       44.42      1.85 o
   2   1  10       21.66       19.62      0.79 o
   3   1  10       63.13       63.21      2.89 o
   4   1  10        1.53        3.25      0.79 o
   5   1  10        8.61        8.45      0.71 o
   6   1  10        0.82        0.79      0.59 o
   7   1  10        1.15        1.40      0.75 o
   8   1  10        1.69       -0.10      1.69 o
  -8   2  10        4.85        5.25      2.92 o
  -7   2  10        2.40        1.61      1.64 o
  -6   2  10        2.28        0.55      1.63 o
  -5   2  10       52.12       43.93      2.97 o
  -4   2  10        9.99        7.99      1.61 o
  -3   2  10        3.09        5.13      1.09 o
  -2   2  10      157.03      157.60      3.74 o
  -1   2  10        0.22        0.52      0.68 o
   0   2  10        0.28       -0.46      0.62 o
   1   2  10       58.70       61.73      1.43 o
   2   2  10       89.77       89.11      1.57 o
   3   2  10       59.96       59.30      1.89 o
   4   2  10       27.37       26.51      1.46 o
   5   2  10        2.47        2.06      0.77 o
   6   2  10        6.95        6.76      0.81 o
   7   2  10        5.30        5.65      1.03 o
   8   2  10        0.25       -0.06      0.98 o
  -8   3  10        8.23        6.65      3.03 o
  -7   3  10       23.18       30.38      2.84 o
  -6   3  10        7.01        7.30      1.77 o
  -5   3  10       31.57       24.97      1.90 o
  -4   3  10       25.53       28.43      2.47 o
  -3   3  10        0.00       -0.11      0.87 o
  -2   3  10       37.35       37.71      1.93 o
  -1   3  10       37.01       32.91      1.52 o
   0   3  10      109.32      109.22      2.41 o
   1   3  10       80.14       82.17      2.27 o
   2   3  10        5.48        5.86      0.58 o
   3   3  10        6.81        7.01      0.85 o
   4   3  10        0.69        0.37      0.69 o
   5   3  10       64.92       58.23      2.92 o
   6   3  10        8.95        8.15      0.85 o
   7   3  10        4.53        4.21      0.97 o
  -7   4  10        4.70        7.33      1.93 o
  -6   4  10       13.74       14.44      2.13 o
  -5   4  10        0.87        0.90      0.99 o
  -4   4  10        9.37        8.98      1.11 o
  -3   4  10       33.49       31.97      2.04 o
  -2   4  10       20.68       23.18      1.31 o
  -1   4  10      182.76      191.50      3.16 o
   0   4  10        0.69        1.35      0.57 o
   1   4  10       55.82       51.71      1.58 o
   2   4  10       22.63       24.19      1.01 o
   3   4  10       43.43       38.64      2.35 o
   4   4  10        1.28       -0.48      0.92 o
   5   4  10        0.00        0.63      1.17 o
   6   4  10       11.16        9.80      1.98 o
   7   4  10        0.02        0.59      0.79 o
  -7   5  10       15.18       20.94      2.51 o
  -6   5  10       67.98       71.16      3.79 o
  -5   5  10       31.46       30.10      2.64 o
  -4   5  10       11.40       12.28      1.46 o
  -3   5  10      420.18      431.18      6.78 o
  -2   5  10       81.47       91.09      2.45 o
  -1   5  10        5.63        7.73      0.88 o
   0   5  10        0.04        1.30      0.54 o
   1   5  10       36.67       35.50      1.42 o
   2   5  10        5.57        6.00      0.69 o
   3   5  10       33.47       34.30      2.80 o
   4   5  10       25.70       25.48      2.09 o
   5   5  10       48.88       47.71      3.50 o
   6   5  10       13.51       12.98      1.17 o
   7   5  10        0.61        0.86      0.88 o
  -7   6  10        0.41        0.29      4.32 o
  -6   6  10        1.86       -1.43      1.43 o
  -5   6  10       10.09        9.60      1.48 o
  -4   6  10       11.27        9.84      1.46 o
  -3   6  10       36.64       35.78      2.15 o
  -2   6  10      250.20      244.75      5.22 o
  -1   6  10        8.20        9.06      0.87 o
   0   6  10        2.99        3.62      0.77 o
   1   6  10        0.52        0.68      0.64 o
   2   6  10        9.62        7.62      0.83 o
   3   6  10       21.96       24.70      1.41 o
   4   6  10        0.85        1.21      0.59 o
   5   6  10        2.96        2.93      0.74 o
   6   6  10        4.07        4.50      0.93 o
   7   6  10        0.14       -0.49      0.88 o
  -7   7  10        6.46        5.72      3.03 o
  -6   7  10       90.87      113.39      3.88 o
  -5   7  10        0.06       -1.05      1.05 o
  -4   7  10        5.19        2.06      1.19 o
  -3   7  10       62.67       51.36      2.37 o
  -2   7  10        0.08        0.76      0.83 o
  -1   7  10        1.63        1.40      0.74 o
   0   7  10        0.09        0.31      0.65 o
   1   7  10        9.32       10.58      0.96 o
   2   7  10        8.30        6.52      0.82 o
   3   7  10        1.40        2.33      0.93 o
   4   7  10       51.11       51.14      2.14 o
   5   7  10        7.92        7.16      2.86 o
   6   7  10       19.73       19.82      1.59 o
  -6   8  10        5.23        6.56      1.64 o
  -5   8  10        3.35        1.27      1.21 o
  -4   8  10       32.72       32.38      2.22 o
  -3   8  10        0.84        1.22      1.10 o
  -2   8  10       64.54       55.87      2.10 o
  -1   8  10        0.30        0.72      0.74 o
   0   8  10       17.49       20.38      1.31 o
   1   8  10       10.81       12.35      1.26 o
   2   8  10       43.48       42.42      4.31 o
   3   8  10       36.70       33.70      2.01 o
   4   8  10      139.22      144.66      4.17 o
   5   8  10        4.61        2.22      2.10 o
   6   8  10        0.27       -0.19      0.97 o
  -5   9  10        6.07        6.58      1.52 o
  -4   9  10       24.73       32.46      2.77 o
  -3   9  10       10.37       12.53      1.53 o
  -2   9  10       55.53       56.27      2.14 o
  -1   9  10        6.83        9.49      1.48 o
   0   9  10       17.89       15.39      3.49 o
   1   9  10       20.56       24.61      1.71 o
   2   9  10        2.04        2.94      1.09 o
   3   9  10       25.44       27.95      2.07 o
   4   9  10        6.54        5.87      1.23 o
   5   9  10        2.27        1.82      1.06 o
  -5  10  10       58.81       69.92      3.18 o
  -4  10  10        9.93       14.76      1.77 o
  -3  10  10       10.36        8.30      1.24 o
  -2  10  10       24.03       25.73      1.99 o
  -1  10  10       27.23       22.78      1.83 o
   0  10  10        0.03        0.83      0.94 o
   1  10  10        0.84       -0.10      0.92 o
   2  10  10        6.38        5.75      1.31 o
   3  10  10       35.57       39.96      2.52 o
   4  10  10       20.38       18.13      1.91 o
   5  10  10        4.35        3.27      2.10 o
  -4  11  10        3.00        7.63      2.02 o
  -3  11  10        0.00        0.90      1.30 o
  -2  11  10       17.44        9.24      1.50 o
  -1  11  10       16.20       14.68      1.65 o
   0  11  10       26.05       31.15      2.13 o
   1  11  10       20.92       19.21      2.04 o
   2  11  10        0.07       -0.97      1.81 o
   3  11  10       38.61       43.05      2.71 o
   4  11  10        3.27        5.66      1.51 o
  -2  12  10        0.50       -0.23      1.44 o
  -1  12  10       32.63       38.97      2.64 o
   0  12  10        6.72        8.08      1.41 o
   1  12  10        2.66        3.05      1.34 o
   2  12  10        0.45       -1.15      1.15 o
  -7   1  11        0.11        2.64      1.76 o
  -6   1  11       22.73       17.37      2.22 o
  -5   1  11       80.43       72.45      6.12 o
  -4   1  11        0.06        0.89      1.31 o
  -3   1  11      121.27      111.33      3.29 o
  -2   1  11      164.25      171.08      3.55 o
  -1   1  11      142.63      138.50      2.99 o
   0   1  11       67.35       69.94      1.99 o
   1   1  11       31.88       33.63      1.45 o
   2   1  11       38.41       37.64      1.43 o
   3   1  11        1.72        1.91      0.63 o
   4   1  11        3.80        3.66      1.33 o
   5   1  11        2.54        1.60      0.57 o
   6   1  11        0.88        0.65      0.67 o
   7   1  11        1.57        1.58      0.90 o
  -7   2  11       16.18       16.78      2.47 o
  -6   2  11        7.05        9.26      1.90 o
  -5   2  11       19.88       17.69      2.18 o
  -4   2  11        7.06        8.42      1.69 o
  -3   2  11      158.23      157.20      4.02 o
  -2   2  11       25.43       24.13      1.46 o
  -1   2  11        2.71        0.61      0.74 o
   0   2  11       45.39       46.53      1.65 o
   1   2  11       13.77       13.47      1.01 o
   2   2  11        0.75        1.12      0.59 o
   3   2  11        1.97        0.36      0.66 o
   4   2  11        0.95        1.26      0.78 o
   5   2  11       50.62       40.82      2.97 o
   6   2  11        0.73        1.06      0.77 o
   7   2  11       10.73        9.39      1.14 o
  -7   3  11        0.08        0.02      2.10 o
  -6   3  11        1.11       -1.22      1.48 o
  -5   3  11       30.73       28.94      2.64 o
  -4   3  11      117.54      107.51      3.39 o
  -3   3  11      222.68      215.59      4.89 o
  -2   3  11        9.46       12.03      1.16 o
  -1   3  11        2.02        2.14      0.77 o
   0   3  11        0.53        1.57      0.68 o
   1   3  11       44.27       46.34      1.78 o
   2   3  11       14.59       13.68      0.91 o
   3   3  11       42.70       43.29      1.77 o
   4   3  11        9.33        9.03      2.86 o
   5   3  11       74.57       65.00      3.38 o
   6   3  11        0.89       -0.35      1.40 o
   7   3  11        0.42        0.54      0.78 o
  -7   4  11        3.14        0.57      1.77 o
  -6   4  11        3.79        4.08      3.21 o
  -5   4  11       47.00       44.26      3.09 o
  -4   4  11       67.51       60.95      2.63 o
  -3   4  11      260.41      264.38      5.64 o
  -2   4  11      227.78      232.61      4.85 o
  -1   4  11        5.80        6.21      0.91 o
   0   4  11        1.04        1.43      0.99 o
   1   4  11        0.07       -0.13      0.60 o
   2   4  11       16.94       20.23      1.12 o
   3   4  11        0.00        0.62      0.80 o
   4   4  11        9.70        8.37      3.09 o
   5   4  11        9.60        4.20      1.63 o
   6   4  11       40.17       38.26      3.38 o
   7   4  11        0.17       -1.40      1.52 o
  -7   5  11        8.47       11.64      2.31 o
  -6   5  11       10.82       10.45      4.55 o
  -5   5  11        0.27        1.28      1.18 o
  -4   5  11       73.65       65.00      2.80 o
  -3   5  11        2.68        3.36      1.18 o
  -2   5  11       56.05       52.10      3.20 o
  -1   5  11        0.94        1.03      0.71 o
   0   5  11        2.40        1.17      0.63 o
   1   5  11       17.68       17.37      1.50 o
   2   5  11       37.88       36.86      1.84 o
   3   5  11       11.76       12.23      1.71 o
   4   5  11       22.92       23.52      2.13 o
   5   5  11       36.44       31.15      3.15 o
   6   5  11        2.18        0.93      1.52 o
  -6   6  11       15.50       20.35      2.55 o
  -5   6  11        0.99        1.13      1.13 o
  -4   6  11       20.50       21.41      1.90 o
  -3   6  11      151.98      138.75      3.87 o
  -2   6  11       98.28       98.77      2.69 o
  -1   6  11        7.14        9.03      0.91 o
   0   6  11       89.57       87.17      2.34 o
   1   6  11       30.64       30.38      1.47 o
   2   6  11        0.81        0.36      0.65 o
   3   6  11       70.81       77.65      2.74 o
   4   6  11        9.92       13.80      1.28 o
   5   6  11        0.28        0.35      1.40 o
   6   6  11        2.86        5.48      2.10 o
  -6   7  11        2.07        2.86      1.81 o
  -5   7  11        2.03       -1.16      1.16 o
  -4   7  11       14.63       17.23      1.80 o
  -3   7  11        1.31       -0.01      1.05 o
  -2   7  11      125.51      128.89      3.15 o
  -1   7  11       32.36       32.47      1.45 o
   0   7  11        2.46        1.27      0.77 o
   1   7  11        2.59        3.93      0.82 o
   2   7  11      147.69      142.67      3.55 o
   3   7  11       36.35       35.81      2.62 o
   4   7  11        7.75        9.22      1.12 o
   5   7  11        1.51        0.48      0.81 o
   6   7  11        0.08       -0.47      1.75 o
  -5   8  11       17.06       14.86      1.86 o
  -4   8  11        1.45        1.23      1.17 o
  -3   8  11       12.98       14.27      1.63 o
  -2   8  11        3.59        3.22      0.86 o
  -1   8  11        6.73        7.82      1.08 o
   0   8  11       10.66       12.17      1.37 o
   1   8  11        0.06       -0.26      1.07 o
   2   8  11        4.93        6.41      2.03 o
   3   8  11       17.52       19.94      1.66 o
   4   8  11       14.40       17.00      2.80 o
   5   8  11        2.22        4.07      1.09 o
  -5   9  11        0.57        1.58      2.39 o
  -4   9  11       13.25       13.38      1.70 o
  -3   9  11        0.05       -0.88      1.00 o
  -2   9  11        4.86        4.10      1.03 o
  -1   9  11       28.95       23.78      1.90 o
   0   9  11       29.59       29.34      1.97 o
   1   9  11       13.56       14.37      1.49 o
   2   9  11       13.54       14.78      1.62 o
   3   9  11       68.24       69.24      2.88 o
   4   9  11        5.93        6.53      1.34 o
  -4  10  11        0.67        1.34      1.29 o
  -3  10  11       24.11       27.48      2.19 o
  -2  10  11        7.70        6.98      1.46 o
  -1  10  11        0.51        0.58      1.08 o
   0  10  11       26.53       28.23      2.61 o
   1  10  11        8.47        8.44      1.34 o
   2  10  11        0.23        0.16      1.14 o
   3  10  11       28.32       30.39      2.24 o
   4  10  11       66.18       69.18      3.14 o
  -3  11  11        0.03        0.17      1.48 o
  -2  11  11        0.27        0.19      0.97 o
  -1  11  11        0.20       -0.98      1.09 o
   0  11  11       20.92       21.99      1.94 o
   1  11  11        0.07       -0.18      1.18 o
   2  11  11        0.58        1.23      1.26 o
  -7   0  12        6.25        3.73      2.68 o
  -6   0  12        6.70        6.77      2.57 o
  -5   0  12       10.93       19.25      3.27 o
  -4   0  12       75.78       80.38      5.13 o
  -3   0  12      173.79      156.50      5.77 o
  -2   0  12      227.08      220.16      6.03 o
  -1   0  12       35.93       40.20      2.52 o
   0   0  12      153.99      156.31      4.56 o
   1   0  12        9.27        9.91      1.40 o
   2   0  12       36.78       35.80      4.61 o
   3   0  12       55.62       47.47      2.51 o
   4   0  12      100.67      102.06      3.13 o
   5   0  12        1.48        1.52      1.05 o
   6   0  12       11.26        7.35      1.52 o
   7   0  12       16.34       15.28      1.98 o
  -7   1  12       23.55       26.11      3.03 o
  -6   1  12        0.48        1.30      1.61 o
  -5   1  12        0.08        1.82      2.04 o
  -4   1  12        1.26        1.52      1.40 o
  -3   1  12       90.85       92.88      2.69 o
  -2   1  12        7.32        7.26      1.06 o
  -1   1  12        7.05        7.30      0.98 o
   0   1  12       15.45       17.16      1.23 o
   1   1  12        0.63        0.92      1.23 o
   2   1  12        1.82        3.28      0.78 o
   3   1  12        0.35        0.46      0.67 o
   4   1  12       37.07       33.76      1.31 o
   5   1  12       33.80       30.25      1.42 o
   6   1  12        0.20        0.63      0.78 o
   7   1  12        0.01        0.18      0.86 o
  -7   2  12        8.21       14.21      2.43 o
  -6   2  12        0.55        0.18      1.64 o
  -5   2  12       15.51       14.71      2.33 o
  -4   2  12        3.11        1.21      1.10 o
  -3   2  12       40.06       33.27      1.92 o
  -2   2  12        1.23        1.26      0.83 o
  -1   2  12        5.99        4.78      0.91 o
   0   2  12       18.80       18.63      1.52 o
   1   2  12       12.02       15.17      1.13 o
   2   2  12        8.78        8.16      0.87 o
   3   2  12       53.89       54.78      1.50 o
   4   2  12       51.51       40.84      2.32 o
   5   2  12        2.37        3.03      1.14 o
   6   2  12        5.49        5.37      1.63 o
  -7   3  12        4.98        8.87      3.03 o
  -6   3  12        0.00       -1.17      1.57 o
  -5   3  12       12.98        9.86      1.94 o
  -4   3  12       11.37       14.39      1.64 o
  -3   3  12       20.81       20.79      1.79 o
  -2   3  12       63.54       64.53      2.32 o
  -1   3  12       14.44       14.67      1.25 o
   0   3  12       26.65       27.74      1.85 o
   1   3  12       28.70       25.82      1.37 o
   2   3  12        1.17        2.79      0.93 o
   3   3  12        4.37        4.93      1.06 o
   4   3  12       34.85       34.91      3.15 o
   5   3  12        1.42        0.00      1.40 o
   6   3  12        0.00       -1.05      1.40 o
  -6   4  12        0.14        0.23      1.73 o
  -5   4  12        0.01       -0.03      1.13 o
  -4   4  12        9.99       10.36      1.52 o
  -3   4  12       15.56       15.96      1.65 o
  -2   4  12       54.39       55.30      2.12 o
  -1   4  12        3.35        2.96      0.88 o
   0   4  12        0.15        0.24      0.70 o
   1   4  12       16.84       15.44      1.18 o
   2   4  12       24.50       22.82      1.25 o
   3   4  12        0.02        0.53      0.69 o
   4   4  12       57.03       53.43      3.62 o
   5   4  12        4.80        5.13      1.75 o
   6   4  12        6.07        6.77      1.98 o
  -6   5  12        5.79        7.84      2.14 o
  -5   5  12        0.77       -0.59      1.48 o
  -4   5  12        5.92        4.23      1.49 o
  -3   5  12       83.68       84.32      3.04 o
  -2   5  12       75.56       74.97      2.43 o
  -1   5  12       14.16       17.37      1.30 o
   0   5  12        1.49        0.00      0.76 o
   1   5  12       41.07       41.57      2.02 o
   2   5  12       67.09       67.00      1.96 o
   3   5  12        0.01       -0.29      0.59 o
   4   5  12        5.22        4.43      1.87 o
   5   5  12       17.71       11.20      2.33 o
   6   5  12        3.91        3.27      1.87 o
  -6   6  12        8.43       11.28      2.27 o
  -5   6  12        0.06        1.48      1.61 o
  -4   6  12        1.32       -0.56      1.19 o
  -3   6  12       15.04       11.38      1.57 o
  -2   6  12      105.85       96.45      3.11 o
  -1   6  12        2.74        3.09      1.01 o
   0   6  12        8.63        9.64      0.90 o
   1   6  12       14.39       10.62      1.09 o
   2   6  12        3.34        3.29      0.81 o
   3   6  12       38.29       41.65      1.92 o
   4   6  12        1.33        3.38      1.87 o
   5   6  12        3.08        1.05      1.87 o
  -5   7  12        1.79        6.30      1.89 o
  -4   7  12        3.13        3.86      1.34 o
  -3   7  12        3.86        4.98      1.29 o
  -2   7  12        0.52       -0.22      0.89 o
  -1   7  12        1.39        1.95      0.89 o
   0   7  12        1.06        0.47      0.69 o
   1   7  12        0.99        0.42      1.09 o
   2   7  12       10.60        6.97      1.19 o
   3   7  12        6.06        7.34      1.18 o
   4   7  12       10.09       11.59      1.22 o
   5   7  12        0.02       -0.82      1.52 o
  -5   8  12        1.18        2.92      2.45 o
  -4   8  12        1.70        0.96      1.51 o
  -3   8  12       16.50       17.54      1.54 o
  -2   8  12       19.50       15.56      1.68 o
  -1   8  12       53.41       54.14      3.91 o
   0   8  12        2.96        4.12      1.13 o
   1   8  12        0.36       -0.15      0.98 o
   2   8  12        2.61        2.32      1.00 o
   3   8  12        0.20        0.74      2.16 o
   4   8  12        7.22        7.95      1.25 o
  -4   9  12        1.86        2.55      1.69 o
  -3   9  12        2.88       -0.56      1.44 o
  -2   9  12       11.62       14.97      2.81 o
  -1   9  12       17.21       18.66      1.50 o
   0   9  12       53.62       56.00      2.59 o
   1   9  12        0.38        1.31      1.03 o
   2   9  12        0.40        0.71      1.06 o
   3   9  12        7.60        6.74      2.51 o
  -3  10  12        1.52       -1.98      1.98 o
  -2  10  12        7.44        6.85      1.41 o
  -1  10  12      106.35      106.80      5.98 o
   0  10  12        0.23       -0.33      1.23 o
   1  10  12        2.64        1.57      1.34 o
   2  10  12        0.61        0.65      1.18 o
  -6   1  13       43.44       48.90      3.63 o
  -5   1  13        7.59        5.21      1.87 o
  -4   1  13       32.47       31.68      1.93 o
  -3   1  13       40.73       36.83      2.26 o
  -2   1  13        5.59        6.25      1.33 o
  -1   1  13       35.50       35.19      1.78 o
   0   1  13        7.25       10.89      1.12 o
   1   1  13        0.02       -0.72      0.72 o
   2   1  13        7.23        8.13      0.95 o
   3   1  13        6.30        7.11      0.94 o
   4   1  13      104.99      100.53      2.53 o
   5   1  13       35.58       33.20      1.71 o
   6   1  13        9.19        7.70      1.75 o
  -6   2  13        1.43        0.56      2.10 o
  -5   2  13        0.81        1.05      1.57 o
  -4   2  13       13.24       13.17      1.66 o
  -3   2  13       36.48       35.80      1.97 o
  -2   2  13        8.30        7.39      1.14 o
  -1   2  13       13.43       12.92      1.26 o
   0   2  13        1.17       -0.39      0.93 o
   1   2  13        2.35        3.54      0.83 o
   2   2  13       28.89       31.56      1.54 o
   3   2  13        5.50        5.26      0.86 o
   4   2  13       21.11       19.94      1.17 o
   5   2  13        4.88        4.90      1.63 o
   6   2  13        3.73        0.93      1.52 o
  -6   3  13        0.36       -1.75      1.75 o
  -5   3  13        5.39        2.72      2.86 o
  -4   3  13       16.90       14.72      1.75 o
  -3   3  13       10.64        9.86      1.26 o
  -2   3  13        0.09        0.87      0.86 o
  -1   3  13       40.88       40.73      1.89 o
   0   3  13       28.55       29.72      2.54 o
   1   3  13        0.44        1.05      0.84 o
   2   3  13       11.77        9.66      0.99 o
   3   3  13        0.44        0.15      0.67 o
   4   3  13        2.97       -0.70      1.40 o
   5   3  13        0.00        1.40      1.52 o
  -5   4  13       14.13       16.65      3.27 o
  -4   4  13        0.23       -1.05      1.05 o
  -3   4  13        9.62       12.41      1.37 o
  -2   4  13       62.88       67.44      2.37 o
  -1   4  13        0.45       -0.35      0.80 o
   0   4  13        0.39        0.76      0.96 o
   1   4  13        0.27        0.87      0.74 o
   2   4  13        9.44        7.21      0.94 o
   3   4  13        8.85       11.52      0.96 o
   4   4  13        5.16        3.73      1.75 o
   5   4  13        0.38       -0.47      1.52 o
  -5   5  13        7.16        7.05      2.01 o
  -4   5  13        7.76        6.42      1.73 o
  -3   5  13        7.83        5.93      1.22 o
  -2   5  13       31.19       33.26      2.56 o
  -1   5  13       31.45       30.90      1.74 o
   0   5  13       45.26       45.36      1.89 o
   1   5  13        4.44        3.93      0.89 o
   2   5  13        1.41        1.27      0.63 o
   3   5  13        3.22        3.19      0.84 o
   4   5  13        1.20        1.87      1.75 o
   5   5  13        2.58        1.87      1.87 o
  -5   6  13       60.26       72.70      6.18 o
  -4   6  13       22.53       22.62      2.47 o
  -3   6  13        2.69        2.47      1.06 o
  -2   6  13      102.06       98.55      2.90 o
  -1   6  13        9.22       11.94      1.26 o
   0   6  13       13.18       13.63      1.25 o
   1   6  13        2.77        1.75      0.71 o
   2   6  13       11.20       11.39      1.25 o
   3   6  13        5.70        6.41      1.09 o
   4   6  13       13.70       12.02      2.57 o
  -4   7  13        0.41       -1.34      1.48 o
  -3   7  13        6.08        8.75      1.52 o
  -2   7  13       34.95       36.46      2.27 o
  -1   7  13       46.00       43.10      2.04 o
   0   7  13        1.33       -0.48      0.79 o
   1   7  13        1.09        0.41      0.99 o
   2   7  13        0.28       -0.23      0.97 o
   3   7  13        4.47        4.95      1.09 o
   4   7  13        7.45        6.18      2.22 o
  -3   8  13        7.24        6.06      1.98 o
  -2   8  13        5.24        1.82      1.52 o
  -1   8  13        0.35        0.82      1.98 o
   0   8  13        3.63        5.51      1.17 o
   1   8  13        5.83        5.53      1.48 o
   2   8  13        0.11        0.43      1.81 o
   3   8  13        2.10        0.91      1.06 o
  -2   9  13        0.06       -0.10      1.44 o
  -1   9  13        1.41        1.47      1.17 o
   0   9  13        8.60        8.84      1.37 o
   1   9  13        5.50        8.02      2.86 o
   2   9  13        2.34        2.92      1.20 o
  -5   0  14       39.57       37.91      4.32 o
  -4   0  14       49.73       43.28      4.43 o
  -3   0  14       18.35       17.63      3.44 o
  -2   0  14      112.66      124.01      4.67 o
  -1   0  14      166.60      176.68      5.66 o
   0   0  14       84.06       84.98      3.53 o
   1   0  14        7.54        7.88      1.48 o
   2   0  14       16.39       13.30      1.75 o
   3   0  14       25.07       27.23      4.20 o
   4   0  14        6.92        4.08      1.52 o
   5   0  14        2.66        0.47      1.40 o
  -5   1  14        5.01        5.56      1.85 o
  -4   1  14        0.16       -0.78      1.44 o
  -3   1  14        2.67        2.40      1.06 o
  -2   1  14       15.27       16.64      1.48 o
  -1   1  14        0.74        1.02      0.93 o
   0   1  14        6.73        7.55      1.08 o
   1   1  14        8.39        9.60      1.14 o
   2   1  14        0.03        0.40      0.96 o
   3   1  14        3.02        2.66      0.85 o
   4   1  14        1.81       -0.58      0.90 o
   5   1  14        0.00        0.70      1.40 o
  -5   2  14        2.07        3.11      1.81 o
  -4   2  14        3.97        3.48      1.59 o
  -3   2  14        0.26       -0.89      0.92 o
  -2   2  14       61.85       57.38      2.28 o
  -1   2  14        4.49        2.88      1.11 o
   0   2  14       11.75        9.41      1.14 o
   1   2  14        8.55        7.32      1.04 o
   2   2  14        6.30        6.30      0.98 o
   3   2  14        0.46        1.70      0.83 o
   4   2  14        0.70       -0.90      0.90 o
   5   2  14        0.65       -1.40      1.40 o
  -5   3  14        1.13        2.86      1.84 o
  -4   3  14        5.40        7.00      1.85 o
  -3   3  14        2.94        0.73      1.11 o
  -2   3  14       36.20       34.42      1.95 o
  -1   3  14       33.43       35.60      1.88 o
   0   3  14        0.00       -0.61      1.09 o
   1   3  14        1.15        1.54      0.85 o
   2   3  14        1.59        0.82      0.83 o
   3   3  14        0.74        1.28      0.88 o
   4   3  14        0.55       -0.70      1.52 o
   5   3  14        0.00        0.35      1.52 o
  -4   4  14        2.12        0.33      1.81 o
  -3   4  14       24.51       25.75      2.07 o
  -2   4  14       14.85       12.91      1.56 o
  -1   4  14       28.76       30.78      1.79 o
   0   4  14        4.73        7.86      1.12 o
   1   4  14        0.74        0.96      0.85 o
   2   4  14        0.02        1.16      0.92 o
   3   4  14        2.03        2.31      1.02 o
   4   4  14       24.66       25.43      3.03 o
  -4   5  14        9.07        7.54      3.73 o
  -3   5  14       31.06       29.26      2.24 o
  -2   5  14       79.13       76.00      3.62 o
  -1   5  14       68.30       66.86      4.62 o
   0   5  14       11.21       12.36      1.62 o
   1   5  14       15.20       16.15      1.44 o
   2   5  14        0.52       -0.05      0.87 o
   3   5  14        0.45        1.05      0.99 o
   4   5  14        8.53        8.40      2.33 o
  -3   6  14        8.84        6.16      1.47 o
  -2   6  14        3.24        2.74      1.28 o
  -1   6  14       18.26       22.01      2.11 o
   0   6  14        0.80       -0.89      0.89 o
   1   6  14        0.00        0.70      1.14 o
   2   6  14        1.16       -0.27      1.01 o
   3   6  14       35.54       35.00      2.09 o
  -3   7  14        4.41        5.49      1.90 o
  -2   7  14        2.36       -0.76      1.40 o
  -1   7  14        5.30        4.97      1.54 o
   0   7  14        0.11       -0.59      1.18 o
   1   7  14        4.14        3.41      1.34 o
   2   7  14        2.60        0.27      1.12 o
  -1   8  14       12.44        8.52      1.84 o
   0   8  14        3.72        4.84      1.54 o
   1   8  14        0.38       -0.61      0.93 o
  -4   1  15        0.78        2.21      1.69 o
  -3   1  15        7.04        7.65      1.85 o
  -2   1  15       41.09       42.11      2.93 o
  -1   1  15       28.44       30.15      2.10 o
   0   1  15        8.40        8.04      1.21 o
   1   1  15       14.64       13.41      1.56 o
   2   1  15        1.61        0.48      1.10 o
   3   1  15        7.48        8.62      1.57 o
   4   1  15       15.86       13.44      1.48 o
  -4   2  15        2.25        2.93      2.22 o
  -3   2  15        9.15        9.64      1.94 o
  -2   2  15        1.22       -0.97      2.33 o
  -1   2  15        1.16        3.11      1.18 o
   0   2  15        0.23       -0.73      0.99 o
   1   2  15       10.70       11.07      1.36 o
   2   2  15        1.81        1.36      1.02 o
   3   2  15        0.70       -0.17      0.96 o
  -3   3  15        4.45        2.45      1.61 o
  -2   3  15        4.32        1.85      1.21 o
  -1   3  15       12.68       17.15      1.74 o
   0   3  15        1.96        1.95      1.08 o
   1   3  15        1.34       -0.98      0.98 o
   2   3  15        0.10       -0.92      0.92 o
   3   3  15        3.38        2.81      1.08 o
  -3   4  15        0.00       -0.06      2.27 o
  -2   4  15       13.94       15.46      3.29 o
  -1   4  15       66.41       67.94      2.83 o
   0   4  15        0.26       -0.65      1.03 o
   1   4  15        0.09        1.34      1.04 o
   2   4  15        3.61        2.37      1.06 o
   3   4  15       10.00       12.15      1.57 o
  -2   5  15       11.62       10.69      1.61 o
  -1   5  15       27.67       26.64      2.95 o
   0   5  15        2.17        2.56      1.37 o
   1   5  15        2.52        2.29      1.47 o
   2   5  15        9.00        8.47      1.48 o
  -1   6  15       11.28       11.64      1.93 o
   0   6  15        4.77        3.25      1.46 o
   1   6  15        2.48        2.77      1.34 o
  -2   0  16        8.20       14.23      3.03 o
  -1   0  16       16.67       17.03      3.03 o
   0   0  16       22.95       25.55      3.27 o
   1   0  16       17.07       19.01      2.80 o
   2   0  16        1.18        1.98      1.87 o
  -2   1  16       16.40       21.29      2.39 o
  -1   1  16        0.07       -0.23      1.40 o
   0   1  16        0.80        0.98      1.44 o
   1   1  16        1.01       -0.23      1.52 o
   2   1  16        0.10        0.40      1.28 o
  -2   2  16        0.84       -0.17      2.04 o
  -1   2  16        0.37       -1.57      1.57 o
   0   2  16       10.94       10.94      1.85 o
   1   2  16        0.30       -0.41      1.24 o
  -1   3  16        0.75        0.26      1.44 o
   0   3  16        0.37        1.29      1.44 o
   1   3  16        3.39        6.10      3.50 o
 
